# Supplementary material for: Distinct patterns of problematic smartphone use and related factors in Chinese college students
Source: BMC Psychiatry. 2022 Nov 30;22:747. doi: 10.1186/s12888-022-04395-z (PMC9710163; doi:10.1186/s12888-022-04395-z)
Supplement: Supplementary file 1 — Additional file 1. [file 12888_2022_4395_MOESM1_ESM.xlsx]

## Sheet: Raw Data File
Additional File 1. Raw Data File
ID	Grade	Gender	FamilyOrigin	Onechildfamily	M1	M2	M3	M4	M5	M6	M7	M8	M9	M10	M11	M12	M13	M14	M15	M16	M17	CES-D	PSSS	PSS
11000	1	0	0	1	5	5	2	1	5	5	1	1	2	4	5	5	1	2	5	5	5	52	82	36
11001	1	1	0	0	2	1	1	1	2	3	1	1	2	1	3	1	1	1	1	1	1	27	69	57
11002	1	0	1	0	2	3	3	4	2	2	3	4	5	5	4	2	2	2	2	2	2	30	74	40
11003	1	0	0	0	5	3	4	1	5	5	1	5	5	5	5	5	1	1	5	4	5	59	72	36
11004	1	0	0	0	3	3	3	2	5	4	1	2	3	4	4	4	4	4	4	4	4	29	82	45
11005	1	0	1	1	2	2	2	1	5	2	1	2	1	1	2	5	2	2	2	2	2	28	32	48
11006	1	0	1	0	2	1	1	1	4	2	1	1	1	1	1	4	1	1	1	2	3	28	56	53
11007	1	1	0	0	2	3	2	1	4	3	1	1	1	1	1	3	1	1	1	4	3	32	68	47
11008	1	1	1	1	2	1	1	1	4	2	2	1	5	2	1	4	1	2	2	1	1	22	54	46
11009	1	0	1	0	4	4	4	2	5	5	2	1	2	3	3	5	2	1	4	5	5	34	40	50
11010	1	0	1	0	4	5	4	1	5	5	3	2	5	3	3	4	4	4	4	3	5	29	54	36
11011	1	0	0	0	1	3	1	5	4	3	3	1	3	3	3	3	4	4	4	3	3	45	81	35
11012	1	0	1	0	3	5	4	3	5	5	5	5	5	5	5	5	5	5	5	5	5	64	58	34
11013	1	0	1	0	3	2	1	2	4	5	4	3	4	4	4	5	5	5	5	4	5	61	53	38
11014	1	0	1	1	2	3	5	4	5	5	5	5	5	5	5	5	5	5	5	2	4	33	60	35
11015	1	0	0	1	4	2	3	1	4	4	2	3	4	3	4	4	2	2	3	3	3	31	69	33
11016	1	0	1	1	2	3	1	1	4	2	3	4	3	4	3	4	3	4	5	3	5	27	42	54
11017	1	0	0	1	4	3	4	1	5	4	2	4	4	2	3	4	2	2	5	3	3	50	72	31
11018	1	0	1	0	4	4	4	1	5	4	1	2	4	5	4	4	4	5	5	5	5	48	54	39
11019	1	0	1	1	2	1	2	1	4	4	1	4	1	1	1	4	5	4	5	2	2	31	73	38
11020	1	0	1	1	1	1	4	1	4	4	2	1	4	1	1	4	1	1	1	4	4	39	61	40
11021	1	0	0	1	2	1	1	1	4	2	2	1	1	2	2	5	1	1	4	2	2	31	72	34
11022	1	0	0	0	1	1	1	1	1	4	4	1	1	4	4	4	4	4	4	3	4	46	67	50
11023	1	0	0	0	2	3	4	1	4	4	2	3	4	4	4	4	4	4	4	2	3	42	58	39
11024	1	0	0	0	2	2	2	2	4	5	3	3	2	4	3	4	5	5	4	4	5	36	66	41
11025	1	0	0	0	2	2	1	1	4	4	2	3	3	4	4	4	2	4	4	2	3	36	77	33
11026	1	1	0	1	2	2	1	1	4	1	1	1	1	1	1	5	1	1	5	5	5	28	64	41
11027	1	0	0	0	4	4	3	1	4	4	2	4	4	4	4	2	4	3	4	2	3	32	60	49
11028	1	0	1	1	1	2	1	1	5	5	3	4	2	4	3	5	4	2	4	4	5	46	60	38
11029	1	0	0	1	2	2	1	1	2	4	3	2	2	2	2	4	4	4	4	2	2	31	68	43
11030	1	0	1	0	3	4	3	1	5	4	3	3	5	3	4	4	4	4	4	1	1	25	59	41
11031	1	0	0	0	3	3	1	1	1	1	5	5	5	1	5	5	3	3	4	1	2	25	53	41
11032	1	0	0	1	2	2	2	1	3	3	2	3	1	2	2	3	3	2	2	3	4	32	61	37
11033	1	0	0	1	1	2	1	1	3	3	1	1	3	1	2	3	3	3	3	1	1	28	71	40
11034	1	0	0	1	3	2	1	1	4	2	3	1	2	1	3	4	4	4	4	2	3	26	60	36
11035	1	0	1	1	2	2	1	1	4	4	2	2	4	2	4	4	4	4	3	3	4	31	54	47
11036	1	1	1	1	2	2	1	1	4	3	2	4	3	2	4	4	2	2	2	3	2	36	53	48
11037	1	0	0	1	5	5	3	2	4	4	4	4	4	4	4	4	3	2	2	4	4	42	77	36
11038	1	0	0	0	1	1	1	1	2	2	1	1	1	1	1	5	2	2	2	1	2	30	48	42
11039	3	1	0	1	1	1	1	1	4	2	3	1	1	1	1	5	1	1	1	1	2	28	52	45
11040	3	0	0	1	2	1	1	1	3	2	1	3	4	2	4	4	1	3	4	1	2	25	66	38
11041	1	0	0	0	3	3	3	3	3	3	3	3	3	3	3	3	3	3	3	3	3	45	72	28
12001	1	0	0	1	3	4	4	4	4	5	2	2	2	2	3	4	3	3	4	2	3	40	47	51
12002	1	0	1	1	4	2	2	2	5	4	4	4	4	3	3	4	3	3	3	3	5	65	48	40
12003	1	1	0	0	2	1	2	1	4	2	2	4	4	3	2	4	3	3	3	2	3	30	48	42
12004	1	1	0	0	5	2	1	1	5	4	5	2	2	3	2	5	5	5	5	5	5	40	66	32
12005	1	0	1	0	2	2	3	2	4	4	4	1	2	1	4	5	5	5	5	5	5	57	80	35
12006	1	0	0	0	1	1	1	1	4	3	1	1	1	1	1	3	4	4	4	1	1	30	79	36
12007	1	1	0	0	4	2	3	1	4	4	2	1	4	3	3	4	2	2	4	2	4	52	66	41
12008	1	1	0	0	1	2	1	1	4	3	2	1	1	1	4	4	1	4	4	2	1	33	51	39
12009	1	0	0	1	4	3	1	1	5	5	4	3	5	3	2	2	5	5	5	1	2	46	59	36
12010	1	0	0	1	2	4	4	1	5	3	1	1	5	2	4	4	2	2	4	4	4	35	53	51
12011	1	0	0	1	3	4	1	3	5	5	1	2	5	2	5	3	5	5	5	5	5	47	54	35
12012	1	0	0	0	5	5	1	2	4	2	1	1	5	1	2	4	4	4	4	3	4	43	70	37
12013	1	0	0	1	2	2	2	5	4	3	2	3	3	3	3	3	4	4	4	2	3	30	66	40
12014	1	0	1	1	3	2	2	2	3	2	1	2	1	2	2	4	4	4	3	2	3	41	41	48
12015	1	0	1	1	4	3	1	1	4	2	2	2	4	2	2	4	4	4	4	5	4	47	68	50
12016	1	0	0	0	4	2	3	1	4	4	1	1	1	1	1	1	1	1	1	4	4	29	42	43
12017	1	0	0	0	2	2	2	1	4	3	1	1	1	1	1	4	1	1	4	3	4	41	57	41
12018	1	0	1	1	2	2	2	1	5	5	4	5	2	5	5	5	5	5	5	4	5	28	44	48
12019	1	0	1	1	5	4	2	1	4	3	2	2	5	3	3	3	4	4	4	4	4	46	57	38
12020	1	0	1	1	2	1	1	1	5	5	2	1	4	1	2	4	1	1	5	2	2	25	37	49
12021	1	0	1	1	2	4	2	1	4	4	3	2	4	3	4	4	4	4	4	2	4	27	57	41
12022	1	0	1	1	2	3	2	1	4	3	1	1	1	1	1	4	2	1	3	2	3	29	55	43
12023	1	0	0	0	3	2	3	1	4	2	1	4	5	1	3	4	2	2	4	2	2	31	56	44
12024	1	0	1	1	4	4	2	1	5	5	4	2	1	2	2	2	4	4	4	5	5	27	48	42
12025	1	0	0	0	2	2	1	1	4	2	1	2	4	2	3	4	4	4	4	2	2	47	59	40
12026	1	0	1	1	5	2	2	1	2	4	1	2	4	4	2	1	4	4	4	3	4	31	71	43
12027	1	1	0	0	1	2	2	1	1	2	1	1	5	4	4	4	1	1	4	4	4	49	83	43
12028	1	1	1	0	3	4	4	3	5	4	3	2	3	4	3	2	2	2	4	4	4	33	82	33
12029	1	1	1	0	3	3	2	1	4	3	3	2	3	2	3	4	4	4	4	4	4	40	56	28
12030	1	1	1	1	3	3	1	1	1	1	1	1	1	1	2	1	1	1	1	3	3	34	35	56
12031	1	1	0	0	4	3	3	2	4	3	3	2	3	2	2	2	4	4	4	3	4	28	44	40
12032	1	0	1	1	3	2	2	2	4	3	3	2	4	2	2	4	4	2	3	2	3	32	61	38
12033	1	0	0	1	4	2	2	1	2	2	2	1	1	2	1	1	1	4	4	1	2	23	46	32
12034	1	0	0	0	2	4	1	1	5	5	1	5	5	5	5	5	5	5	5	3	5	36	67	33
12035	1	0	0	1	3	3	4	1	4	4	2	4	4	4	4	4	4	4	4	4	3	30	32	43
12036	1	0	1	1	1	1	1	2	4	3	2	1	1	1	3	4	4	4	3	2	2	34	72	27
12037	1	0	0	0	5	4	4	4	4	3	3	3	3	3	2	2	2	2	1	1	1	29	81	41
12038	1	0	0	1	2	3	4	1	5	5	3	4	4	3	5	5	5	5	5	5	5	36	63	31
12038	2	0	1	1	1	3	3	1	1	1	3	3	4	3	4	4	1	1	2	3	3	34	65	30
12039	1	0	1	1	2	2	3	1	4	3	1	2	2	2	2	4	4	3	2	2	4	30	49	43
12040	1	0	0	0	2	2	1	1	4	3	2	3	2	4	3	5	3	4	4	2	5	30	82	37
12041	1	0	0	0	4	3	1	1	4	3	2	2	3	3	2	4	3	2	4	4	4	28	58	37
12042	1	0	1	1	3	1	2	1	5	4	1	1	1	1	4	5	4	3	5	3	4	39	48	46
12043	1	0	0	1	3	3	1	1	3	2	2	1	2	2	2	4	4	3	3	2	3	37	57	42
12044	1	0	1	1	4	4	1	1	4	4	2	1	4	1	2	4	4	4	3	3	4	30	52	41
12045	1	0	1	1	4	3	2	1	4	3	2	2	2	2	2	4	1	1	2	2	3	23	58	43
12046	1	0	0	1	3	4	4	2	4	4	3	2	4	3	4	4	4	4	4	2	3	32	55	47
12047	1	0	0	1	3	3	4	2	4	4	2	4	4	4	4	4	4	4	4	3	4	34	59	42
12048	1	0	0	0	4	4	4	3	4	4	2	1	3	3	3	3	3	3	4	4	4	27	74	45
12049	1	0	0	1	4	3	2	1	4	2	2	2	2	2	2	4	2	2	4	2	3	41	60	36
12050	1	0	1	1	4	3	1	1	5	4	3	2	4	2	3	4	4	4	4	3	4	39	63	38
12051	1	0	0	1	2	4	2	1	5	4	4	3	1	1	2	3	4	4	3	4	4	49	36	42
12052	1	0	0	1	2	2	1	4	1	2	2	3	4	4	4	4	4	4	4	2	2	33	70	40
12053	1	1	1	1	4	4	3	3	4	3	4	3	4	4	3	4	4	4	4	2	4	41	61	41
13001	1	0	0	1	4	2	3	1	4	4	2	1	4	5	5	4	4	4	4	2	2	28	65	37
13002	1	0	1	1	1	1	1	1	4	3	1	1	4	2	4	5	4	4	4	1	2	42	65	35
13003	1	0	0	0	3	4	4	2	5	5	5	3	4	4	4	3	5	5	5	4	4	51	71	34
13004	1	0	1	1	4	4	2	1	5	4	3	3	3	3	4	4	3	3	2	1	2	40	60	42
13005	1	0	1	0	4	4	4	1	4	4	1	2	1	1	2	4	2	2	3	3	4	41	73	28
13006	1	0	1	0	1	1	1	2	5	4	1	3	5	3	4	5	3	1	4	4	4	33	46	47
13007	1	0	1	1	4	4	4	1	5	5	2	1	4	3	3	4	4	3	5	5	5	38	68	51
13008	1	0	1	0	4	3	4	1	5	4	1	4	4	4	4	4	4	4	4	3	4	36	66	45
13009	1	0	1	1	2	3	2	3	4	4	3	4	4	3	2	4	2	2	4	3	3	27	65	41
13010	1	0	1	1	2	2	1	1	4	3	3	2	2	2	2	4	2	2	4	3	2	32	39	41
13011	1	0	0	0	5	4	2	1	5	5	5	2	5	3	4	4	4	4	4	5	5	32	62	36
13012	1	0	1	0	5	5	3	3	5	5	1	2	4	4	5	4	5	3	4	5	5	44	57	45
13013	1	0	0	1	3	5	4	1	5	4	1	1	4	3	2	5	1	2	4	4	5	38	69	31
13014	1	0	1	1	2	4	4	1	4	4	1	1	1	1	1	1	1	1	4	2	2	26	80	42
13015	1	0	1	1	2	2	1	1	4	2	1	1	1	1	1	4	4	4	4	4	4	48	51	45
13016	1	0	0	0	4	4	3	3	5	4	4	3	4	4	3	4	4	4	4	4	4	39	56	28
13017	1	0	1	1	3	4	2	1	3	2	2	2	4	3	4	5	4	4	3	3	3	38	49	46
13018	1	0	1	0	4	4	1	1	4	4	4	3	3	2	1	4	4	4	4	2	2	33	72	46
13019	1	0	0	1	4	3	2	2	4	4	3	2	2	2	4	4	3	4	4	3	3	28	55	43
13020	1	0	0	0	3	2	2	1	2	3	1	1	2	2	2	4	4	4	4	2	2	26	74	36
13021	1	0	1	0	2	2	1	1	4	4	4	3	2	2	2	3	3	4	4	2	4	30	52	41
13022	1	0	1	1	4	3	2	1	5	4	2	2	4	4	3	3	4	4	4	4	4	41	70	45
13024	1	0	0	1	2	2	2	2	2	2	2	2	2	2	2	2	2	2	2	2	2	22	60	41
13025	1	0	1	1	2	2	1	1	3	3	1	3	4	4	4	2	4	4	3	2	2	23	12	42
13026	1	0	1	1	4	5	5	1	5	5	5	5	5	5	4	5	5	5	5	5	5	23	69	39
13027	1	0	0	1	3	4	1	2	4	2	1	1	1	1	1	5	3	4	4	2	3	26	76	40
13028	1	0	0	1	3	2	2	1	4	3	4	2	3	3	4	4	2	4	3	3	2	39	64	46
13029	1	0	1	1	5	2	1	1	5	5	5	5	5	5	5	5	1	5	5	3	5	38	79	36
13030	1	0	1	1	3	3	2	1	4	4	2	2	3	4	4	4	5	4	5	3	4	50	59	63
13031	1	0	1	1	2	2	3	2	4	2	3	2	2	2	2	4	4	4	4	4	3	30	65	32
13032	1	0	0	1	3	3	3	1	3	3	3	3	3	3	3	3	3	3	3	3	3	41	65	39
13033	1	0	0	1	1	1	1	5	3	1	5	1	1	1	1	5	1	1	1	1	1	35	70	33
13034	1	0	0	0	2	2	1	1	5	4	2	5	5	5	4	2	2	4	5	3	5	30	83	33
13035	1	0	1	1	2	2	3	2	3	4	2	3	2	3	3	3	4	3	3	3	3	29	33	41
13036	1	0	0	0	3	2	2	1	2	4	4	2	3	2	2	4	3	3	4	4	4	43	67	32
13037	1	0	0	1	2	2	2	2	4	3	2	4	2	3	3	4	4	4	4	3	4	35	43	43
13038	1	0	1	1	2	3	2	1	5	4	1	2	3	4	4	4	5	4	4	4	4	52	67	38
13039	1	0	1	1	4	2	2	2	3	2	2	4	1	2	3	4	4	4	3	2	3	34	53	38
13040	1	0	1	1	2	2	1	2	4	2	1	4	5	4	4	4	2	4	4	2	3	26	64	47
13041	1	0	1	1	2	4	1	1	5	5	5	1	5	5	5	5	5	5	5	5	5	25	69	45
13042	1	0	0	0	3	3	2	1	4	2	1	1	1	3	5	5	3	2	2	5	2	25	61	38
13043	1	0	0	0	2	2	1	3	3	3	1	1	2	2	2	2	1	3	4	4	4	29	62	41
13044	1	0	1	1	3	2	1	3	4	5	2	1	1	3	3	4	5	2	3	3	3	31	60	38
13045	1	0	0	0	3	2	4	1	3	2	3	1	1	2	2	5	3	5	5	3	4	24	72	38
13046	1	0	0	1	2	1	1	1	3	1	1	1	1	1	1	5	1	5	5	1	2	24	76	35
13047	1	0	1	0	1	2	5	1	5	3	1	5	5	5	5	5	5	5	5	2	3	58	82	30
13048	1	0	1	1	2	2	2	1	3	2	1	3	1	1	1	3	3	3	4	3	3	24	48	41
13049	1	0	1	1	1	1	2	2	3	2	2	2	2	3	2	3	4	4	4	2	3	32	32	41
13050	1	0	1	1	5	5	3	3	5	5	2	5	5	5	5	5	5	5	5	4	5	63	67	36
13051	1	0	1	1	5	4	3	4	4	4	3	2	5	3	4	3	5	5	3	4	4	45	58	45
13052	1	0	1	1	2	2	1	1	4	3	2	4	4	4	4	4	4	4	4	3	4	41	38	44
13053	1	0	1	1	2	2	4	1	5	5	2	4	1	2	2	4	2	2	4	2	4	35	67	50
13054	1	0	1	1	3	3	2	2	4	4	3	4	4	2	4	4	4	4	4	3	4	31	22	40
21001	2	1	1	0	2	2	2	2	4	2	2	2	2	2	2	4	2	2	4	2	2	27	65	34
21002	2	1	0	0	2	2	2	2	4	3	2	2	2	2	2	2	2	2	2	3	3	26	65	35
21003	2	1	0	0	2	3	3	3	2	4	3	2	3	4	4	3	2	3	3	4	3	32	77	33
21004	2	0	1	1	2	2	3	2	5	4	3	5	3	5	5	4	2	2	3	4	3	51	48	42
21005	2	0	1	1	4	4	4	1	5	2	3	1	3	2	2	5	4	4	5	5	5	24	60	42
21006	2	0	1	1	4	4	3	1	5	5	2	1	2	2	2	2	4	2	4	3	4	34	47	44
21007	2	0	1	1	4	4	4	2	4	3	3	2	3	3	3	4	2	2	3	3	4	34	51	41
21008	2	0	1	1	2	4	2	1	4	3	1	2	2	2	2	4	3	4	4	2	4	25	48	42
21009	2	0	1	1	5	2	4	2	5	5	5	5	5	4	4	4	4	4	4	4	4	53	51	39
21010	2	0	0	1	4	4	2	1	5	4	2	2	4	4	4	4	5	5	5	2	3	36	66	30
21011	2	0	0	0	1	4	1	3	2	1	1	2	1	1	2	5	4	2	3	2	2	32	53	42
21012	2	0	1	1	3	2	1	1	2	2	2	1	2	2	4	5	1	1	4	3	2	38	64	44
21013	2	0	1	1	4	4	4	1	4	4	1	4	4	2	2	4	4	4	4	4	4	30	61	37
21014	2	0	0	0	4	2	2	1	4	3	2	2	1	1	1	4	3	4	4	2	5	29	71	36
21015	2	0	1	1	4	3	4	1	5	3	3	1	2	1	2	3	1	1	2	5	5	35	44	45
21016	2	0	1	1	4	4	4	4	4	4	4	4	4	4	4	4	4	4	4	4	4	55	45	39
21017	2	0	0	1	2	3	1	2	3	2	4	4	2	2	2	4	4	4	3	1	1	37	67	53
21018	2	0	1	1	2	2	1	3	2	3	1	3	1	1	1	2	4	4	4	2	3	21	54	56
21019	2	0	1	0	2	2	1	1	4	3	4	1	1	1	3	2	2	2	4	4	4	23	70	44
21020	2	1	1	0	2	3	3	2	4	3	2	2	1	2	3	2	2	1	2	3	2	38	72	31
21021	2	1	1	1	4	4	2	1	4	3	1	1	2	2	2	4	2	4	4	3	4	42	69	46
21022	2	1	1	1	2	2	2	1	2	2	2	2	1	1	1	3	3	4	3	1	1	24	77	40
21023	2	1	1	1	1	1	1	1	2	2	2	1	1	2	1	3	2	2	3	1	2	34	84	25
21024	2	0	1	0	4	2	1	1	4	3	1	1	4	2	4	4	2	2	4	2	4	52	57	34
21025	2	0	1	0	2	2	1	1	2	3	3	3	2	4	3	4	2	4	3	3	3	22	77	38
21026	2	0	1	1	2	1	1	1	4	2	1	3	1	1	2	5	4	4	1	5	4	36	67	38
21027	2	0	1	1	2	1	1	1	2	1	1	1	2	1	1	4	3	4	4	2	2	25	48	40
21028	2	0	1	1	1	1	1	1	2	2	2	3	4	4	3	2	2	2	4	2	2	40	81	44
21029	2	1	0	0	4	4	2	3	3	5	3	2	4	3	2	4	4	3	2	4	2	38	70	30
21030	2	1	0	1	4	4	1	1	4	4	2	4	4	5	1	4	1	1	1	4	4	37	60	33
21031	2	0	0	0	2	4	2	2	4	4	2	2	1	1	1	1	4	4	4	4	4	48	60	40
21032	2	0	0	0	1	1	1	5	5	1	5	1	1	1	1	5	1	1	5	1	5	28	74	37
21033	2	0	0	0	4	4	4	2	4	4	4	2	4	2	5	4	4	4	4	2	2	43	75	30
21034	2	0	0	0	2	3	2	2	4	3	3	2	3	3	3	4	2	3	3	2	4	34	57	43
21035	2	1	1	1	2	3	3	2	2	4	3	3	2	3	3	2	4	3	3	3	2	54	74	37
21036	2	0	0	0	4	4	2	4	5	4	1	1	5	4	4	5	5	5	5	3	3	37	49	45
21037	2	0	1	1	3	4	2	2	4	4	4	2	4	4	4	4	4	4	4	4	4	46	74	43
21039	2	1	1	1	2	3	2	1	4	3	4	3	4	2	2	4	4	4	4	2	2	36	28	54
21040	2	1	0	0	4	5	5	5	5	5	5	5	5	5	5	5	5	5	5	5	5	42	55	47
21041	2	1	0	0	4	4	2	1	4	2	2	1	1	1	3	3	3	4	4	3	3	24	60	41
21042	2	1	1	0	2	2	2	2	2	2	2	2	2	2	2	2	4	4	4	2	4	44	39	43
21043	2	0	1	1	3	4	2	2	4	3	2	2	2	2	3	3	3	4	4	2	4	29	50	38
21044	2	0	1	0	2	1	1	1	1	1	3	1	1	1	1	3	1	5	5	1	1	22	48	47
21045	2	0	0	0	4	3	2	2	3	3	3	1	3	3	2	4	1	1	1	3	2	24	59	54
21046	2	0	1	0	5	1	1	1	1	1	1	1	1	1	1	5	3	3	3	3	3	37	48	57
21047	2	0	0	1	1	1	1	1	3	2	2	1	1	3	2	5	1	1	1	1	1	25	78	40
21048	2	1	1	1	2	3	2	1	4	4	2	2	2	2	2	2	2	2	3	3	3	43	37	45
21049	2	0	1	1	4	4	2	1	4	4	1	1	4	2	2	2	2	2	4	2	4	38	48	42
21050	2	0	0	0	2	4	4	4	2	2	2	2	2	2	2	2	2	2	2	2	2	39	84	36
21051	2	0	0	0	3	3	2	1	4	4	2	2	2	3	3	3	4	4	4	4	5	44	69	29
21052	2	0	1	1	2	2	3	1	4	5	5	4	2	3	4	3	4	4	4	4	4	43	49	37
21053	2	0	1	1	2	2	1	1	3	2	1	1	2	4	3	4	2	2	4	4	4	28	48	42
21054	2	0	0	0	4	4	2	2	5	5	2	5	5	5	5	4	5	5	5	5	5	63	57	47
21055	2	1	0	0	5	3	1	1	5	3	3	5	5	5	5	5	5	5	5	5	2	25	67	37
21056	2	1	1	1	1	1	1	1	4	2	2	1	2	2	2	3	1	1	5	2	3	31	58	32
21057	2	1	0	0	2	2	2	1	4	4	3	5	5	5	5	5	5	5	5	5	5	56	76	41
21058	2	0	0	0	1	2	1	1	2	3	2	3	2	2	4	4	4	3	2	1	2	33	57	32
21059	2	0	1	1	2	2	1	2	4	3	2	3	2	3	3	4	3	3	3	3	3	39	52	47
21060	2	0	1	1	1	3	4	5	3	4	4	4	4	4	4	4	4	4	4	4	4	39	62	35
21061	2	0	1	1	1	2	2	2	2	2	2	2	2	2	2	3	3	3	3	4	4	52	69	40
21062	2	0	1	1	3	4	2	1	4	4	2	4	3	2	3	3	2	2	2	2	2	40	67	31
21063	2	0	1	1	4	4	4	2	5	4	3	4	5	4	4	4	4	4	4	2	5	55	59	45
21064	2	1	0	0	2	2	2	2	3	3	3	2	1	1	1	1	2	2	1	3	5	44	45	46
21065	2	0	1	1	3	2	1	1	5	4	2	3	4	4	3	3	3	3	3	3	1	31	72	36
21066	2	1	1	1	4	1	1	1	4	1	1	4	4	2	2	5	5	5	5	2	4	23	58	52
21067	2	1	0	1	3	2	2	5	3	3	3	3	2	2	2	2	2	2	2	2	3	27	63	31
21068	2	0	0	0	2	2	2	2	3	3	3	2	2	2	2	4	4	4	4	2	3	34	62	42
21069	2	0	1	1	5	5	1	1	5	5	1	1	1	1	5	5	1	1	1	5	5	43	46	42
21070	2	0	1	0	1	1	4	4	1	4	1	1	1	1	4	1	1	1	1	1	1	28	62	42
21071	2	0	0	1	1	2	1	1	4	4	3	1	3	3	3	4	4	4	4	3	3	36	64	35
21072	2	0	1	0	4	1	5	4	1	1	1	2	1	1	1	1	1	1	1	1	1	40	72	33
21073	2	1	1	1	2	2	3	1	3	3	3	3	3	3	3	3	3	3	3	3	3	32	63	34
21074	2	1	0	0	2	2	1	1	3	2	2	2	3	2	2	4	3	3	3	1	2	27	55	41
21075	2	1	1	1	2	2	3	1	2	2	2	2	3	2	2	2	3	3	3	2	2	46	82	29
21076	2	1	1	1	4	3	1	3	4	3	2	1	2	3	2	4	5	5	4	3	4	48	84	25
21077	2	0	1	1	3	4	1	1	1	1	1	1	1	1	1	1	1	1	1	1	1	24	58	42
21078	2	0	1	0	4	5	5	1	4	4	3	1	2	1	1	4	5	5	5	1	3	26	56	34
21079	2	0	0	0	2	2	2	2	2	2	2	2	2	2	2	2	2	2	2	2	2	44	58	47
21080	2	0	1	0	2	2	1	1	3	2	1	1	1	1	1	2	2	3	3	3	3	44	72	33
21081	2	0	0	0	4	2	2	2	4	3	3	2	2	3	2	3	4	4	4	4	3	50	66	38
21082	2	0	1	1	4	3	2	2	4	4	2	2	1	1	3	4	4	4	4	4	5	35	38	49
21083	2	1	1	1	4	4	1	1	5	2	1	1	2	4	4	4	1	1	4	3	1	37	74	35
21084	2	1	0	0	4	3	4	1	4	4	3	2	4	3	3	4	1	3	3	4	4	44	64	35
21085	2	1	1	1	2	2	1	1	1	1	1	1	1	2	2	1	2	1	1	2	1	36	71	41
21086	2	1	1	0	4	4	4	1	4	4	2	1	3	2	4	3	4	4	5	2	4	27	58	32
21087	2	0	0	0	3	2	2	4	3	3	3	2	4	3	2	3	4	3	2	3	3	58	80	39
21088	2	0	0	1	1	1	1	1	5	2	3	4	3	4	4	4	1	1	5	1	1	48	50	50
22001	2	0	1	1	4	3	4	2	4	4	4	2	4	3	4	4	4	4	4	4	2	46	69	49
22002	2	0	0	1	3	3	3	2	4	3	3	2	2	2	2	3	4	4	4	3	4	33	42	48
22003	2	1	0	0	1	1	1	2	3	3	3	3	3	3	3	3	3	3	3	3	3	41	74	41
22004	2	0	1	1	4	4	4	1	4	4	4	4	4	4	4	4	4	4	4	4	4	26	84	42
22005	2	1	0	1	4	3	4	4	3	3	3	4	3	3	4	4	4	4	4	4	4	40	82	31
22006	2	1	1	1	2	2	3	3	4	4	3	3	4	3	2	3	3	3	3	2	3	51	46	31
22007	2	0	1	0	1	1	1	1	3	2	1	2	4	2	3	5	4	4	4	2	2	34	213	42
22008	2	1	1	1	4	4	2	3	4	4	2	2	2	3	2	4	4	4	4	3	4	26	84	42
22009	2	0	0	1	3	2	2	1	4	3	2	4	4	4	4	3	4	4	4	3	5	28	64	50
22010	2	0	0	1	2	2	1	4	2	4	1	1	1	2	4	5	2	4	4	3	4	40	67	45
22011	2	0	1	1	2	2	1	2	4	4	3	2	4	3	2	4	4	4	4	2	4	32	12	43
22012	2	1	1	1	1	2	2	2	4	3	2	2	2	2	2	3	4	4	2	2	3	49	49	42
22013	2	1	0	0	2	3	3	2	3	2	3	4	2	3	2	4	1	3	2	4	3	41	66	31
22014	2	1	1	0	4	4	4	1	5	4	1	1	4	2	4	1	5	4	5	4	4	48	84	18
22015	2	1	1	0	2	2	2	2	3	4	4	1	1	3	4	4	4	4	2	4	4	38	70	31
23001	2	1	0	0	2	2	1	1	4	3	2	2	3	3	2	4	4	4	4	3	3	64	57	45
23003	2	0	0	1	1	1	1	1	2	1	5	1	1	5	1	3	1	1	1	1	1	39	50	43
23004	2	0	0	0	1	2	1	1	3	2	3	4	2	2	3	4	3	3	3	3	3	24	64	43
23005	2	0	1	0	3	4	2	1	4	4	1	1	2	2	3	4	2	4	4	3	4	33	70	34
23006	2	0	1	1	2	4	1	1	5	5	4	1	1	1	1	4	4	4	2	5	5	35	66	42
23007	2	0	1	0	4	4	1	2	5	3	3	1	1	1	1	5	4	4	4	4	4	40	59	37
23008	2	1	1	0	3	3	2	5	5	5	5	5	3	3	5	5	5	5	5	5	5	52	77	36
23009	2	1	1	0	1	1	1	1	1	1	1	1	1	1	1	1	1	1	1	1	1	32	51	34
23010	2	1	0	1	4	4	2	2	3	3	3	3	3	3	3	3	3	3	3	2	4	43	73	39
23011	2	1	1	0	4	3	2	2	4	2	2	1	1	1	1	4	3	3	4	1	2	31	43	42
23012	2	1	1	1	2	2	4	1	5	4	2	1	4	4	2	5	4	2	4	4	4	50	51	45
23013	2	1	1	0	2	5	4	1	5	4	2	1	5	4	4	2	4	4	4	2	4	28	72	42
23014	2	1	1	1	4	3	3	2	4	3	2	2	3	1	4	4	4	4	4	2	3	34	58	39
23015	2	1	0	0	1	2	3	2	3	2	4	3	1	1	2	3	4	3	4	3	2	29	52	41
23016	2	0	1	0	2	1	1	2	3	2	2	1	1	1	1	5	4	4	4	1	2	27	49	48
23017	2	0	1	1	4	4	3	1	4	3	2	1	1	1	1	4	1	1	1	1	4	26	60	41
23018	2	0	1	0	1	4	1	1	4	4	1	1	4	1	1	4	1	3	4	2	3	28	61	44
23019	2	1	1	1	1	1	1	1	1	5	1	1	5	5	5	5	5	5	1	1	1	34	62	35
23020	2	0	0	0	2	2	2	2	2	2	2	2	2	2	2	2	2	2	2	2	2	23	72	40
23021	2	1	1	1	3	3	2	2	3	3	3	3	3	3	3	3	3	3	3	3	3	47	56	41
23027	2	1	1	1	2	2	2	2	2	1	3	1	3	1	1	4	1	2	1	1	4	36	77	38
23028	2	0	1	0	1	1	2	1	5	5	1	1	2	2	3	3	1	2	3	2	1	46	52	43
23029	2	0	0	0	4	4	1	3	2	2	1	2	4	3	3	5	1	3	2	1	1	37	36	43
24001	2	0	0	1	2	3	4	2	4	4	4	4	4	3	3	4	3	4	4	2	3	31	45	35
24002	2	0	0	0	1	1	4	2	5	5	5	2	5	4	2	4	4	4	4	2	5	51	70	27
24003	2	0	1	1	2	1	1	1	4	2	2	3	2	4	3	4	2	4	2	2	2	39	68	44
24004	2	1	1	0	4	4	1	1	3	3	1	1	1	1	1	1	1	1	1	1	1	20	63	39
24005	2	1	0	0	2	1	1	1	3	1	1	4	1	2	4	5	3	2	3	2	2	29	47	51
24006	2	1	0	0	3	4	3	1	4	3	3	3	1	1	2	4	3	2	2	3	4	58	60	39
24007	2	1	0	0	2	2	2	4	3	3	3	2	2	2	4	3	2	2	3	2	3	44	49	37
24008	2	1	1	1	4	4	1	1	5	4	1	2	2	3	2	4	2	4	1	2	3	45	83	34
24009	2	0	0	0	4	4	4	3	4	3	2	2	5	2	3	4	3	3	3	1	4	35	70	39
24010	2	1	1	0	4	2	3	2	5	4	4	1	4	4	4	2	1	4	4	4	4	43	71	57
24011	2	1	1	1	2	2	2	2	2	2	2	2	1	1	2	4	2	2	3	4	2	31	59	39
24012	2	0	1	1	2	3	3	2	4	3	2	2	4	3	4	4	4	3	3	4	4	51	52	37
24013	2	0	0	0	4	3	2	2	3	4	1	1	1	1	1	4	4	4	4	4	4	62	72	35
24014	2	1	1	1	2	2	2	2	4	2	2	2	2	2	2	4	2	2	2	2	2	25	29	28
24015	2	0	1	1	4	4	4	3	5	5	4	5	5	5	5	5	5	5	5	5	5	56	40	55
24016	2	0	1	1	4	3	3	2	2	2	2	2	2	2	2	2	2	2	2	2	2	35	71	32
24017	2	0	0	0	2	1	1	1	5	1	1	1	3	1	1	5	5	5	5	2	3	37	72	33
24018	2	0	1	0	4	3	1	4	4	4	1	4	3	4	4	4	4	4	4	2	3	27	65	40
24019	2	0	0	0	2	1	1	1	4	3	1	1	5	2	2	4	1	1	1	4	2	56	63	42
24020	2	0	0	0	4	3	1	1	4	4	2	1	4	2	3	4	1	1	1	2	4	29	57	45
24021	2	1	0	0	2	1	1	1	2	2	1	1	1	3	2	5	3	3	3	2	2	32	75	28
24022	2	1	1	1	5	5	4	1	4	2	1	1	1	4	1	5	5	5	4	4	5	32	55	38
24023	2	1	1	0	1	1	1	1	4	2	2	1	1	1	4	5	1	1	2	1	1	36	72	41
24024	2	0	0	1	4	1	1	1	2	3	4	2	2	3	2	5	3	1	5	1	4	43	27	41
24025	2	0	0	0	3	4	1	2	4	3	3	4	3	3	3	4	4	4	4	3	4	40	73	39
24026	2	0	0	1	3	4	4	4	4	3	4	2	3	4	1	3	4	2	3	3	3	49	79	40
24027	2	0	0	0	2	1	2	3	4	4	2	2	2	3	3	4	3	2	4	3	5	35	59	38
24028	2	1	0	1	3	2	3	4	2	3	2	4	2	3	2	4	3	2	4	3	2	33	71	35
24029	2	0	0	1	1	1	1	1	3	2	1	1	5	1	1	1	4	5	5	1	3	33	84	35
24030	2	0	0	0	2	4	4	1	4	3	1	1	2	3	3	1	1	1	4	4	4	56	73	34
24031	2	1	1	1	4	4	4	2	5	5	3	4	5	5	5	5	3	3	5	5	5	45	82	43
24032	2	0	0	0	4	4	3	3	2	4	2	4	4	3	3	3	4	5	5	4	4	42	46	44
24033	2	0	0	1	2	3	1	1	5	5	1	5	3	3	4	5	3	4	5	3	4	45	65	45
24034	2	0	0	0	4	4	1	1	1	4	1	4	1	1	3	5	5	5	5	1	3	28	84	34
24035	2	0	1	1	2	3	1	2	2	3	2	1	5	2	3	1	1	1	4	4	4	33	59	42
24036	2	0	1	0	2	4	2	1	4	4	3	2	4	2	4	4	4	4	4	4	4	48	72	37
24037	2	0	0	1	2	2	2	2	3	1	3	3	5	5	5	5	1	3	4	3	3	30	47	28
24038	2	0	1	1	4	4	3	2	4	4	3	3	4	2	2	4	4	4	4	3	3	26	62	39
24039	2	0	1	1	2	5	1	2	4	2	1	1	4	1	2	5	2	2	4	1	1	38	57	32
24040	2	0	0	0	4	3	2	2	4	4	2	4	4	4	4	4	4	4	4	2	4	45	58	42
24041	2	0	1	1	1	1	1	1	3	2	1	1	1	1	1	4	4	4	4	3	2	32	59	39
24043	2	0	0	0	2	2	2	1	4	2	2	2	2	2	2	4	4	4	4	2	2	28	62	47
24044	2	0	1	1	2	2	2	2	4	2	2	4	2	2	4	4	2	4	4	2	2	40	59	34
24045	2	0	1	1	4	4	5	2	5	5	2	3	5	3	3	4	2	3	4	4	4	47	59	34
24046	2	1	1	1	2	2	2	4	3	3	4	3	4	3	2	3	4	3	3	2	4	47	38	39
24047	2	0	0	0	4	2	2	1	4	3	2	2	5	2	2	4	2	4	4	2	2	37	62	39
24048	2	1	0	0	3	4	3	1	5	4	2	5	1	1	2	3	2	2	4	4	5	31	42	42
24049	2	1	1	0	1	1	1	1	1	1	3	3	3	4	5	4	3	2	1	2	3	35	59	34
24050	2	1	0	0	4	4	2	4	2	2	3	3	1	1	2	5	4	4	4	3	3	38	62	36
24051	2	0	1	1	2	2	2	1	4	2	1	1	1	1	1	4	3	3	3	2	2	20	58	41
24056	2	0	1	1	1	1	1	1	1	1	1	1	1	4	2	2	1	1	4	2	2	41	64	41
25001	2	1	1	0	3	1	1	2	4	2	1	2	2	2	3	5	1	4	1	4	4	32	73	41
25002	2	0	1	1	2	3	1	2	5	4	2	1	4	3	2	2	1	1	4	4	4	45	69	42
25003	2	0	1	0	4	3	4	1	5	5	2	1	2	2	2	4	5	5	5	5	5	51	26	47
25004	2	1	1	0	4	4	2	3	4	4	2	2	4	5	4	4	4	5	5	5	5	50	50	41
25005	2	1	1	1	2	2	1	1	4	2	2	1	1	1	1	4	2	2	4	3	4	32	82	37
25006	2	0	1	0	3	1	1	1	3	1	1	2	4	2	1	4	3	3	4	3	3	29	52	43
25007	2	0	1	1	2	1	1	2	4	4	1	4	2	1	1	4	2	2	5	2	2	30	66	34
25008	2	0	1	1	1	1	1	2	3	1	1	2	3	1	1	1	4	4	2	1	1	38	84	26
25009	2	0	0	0	5	5	4	2	4	4	3	2	4	4	4	5	3	3	3	4	3	45	61	33
25010	2	0	0	0	4	3	2	2	4	3	1	4	2	2	1	4	4	4	4	3	4	34	55	35
25011	2	1	0	0	4	4	1	2	5	4	3	1	4	3	4	5	5	5	5	3	3	46	53	39
25012	2	1	0	0	3	3	3	1	5	5	1	1	5	5	5	5	5	5	5	1	5	49	70	28
25013	2	1	1	1	4	4	2	1	4	1	1	2	2	2	1	2	2	2	4	2	2	34	48	42
25014	2	1	1	1	2	2	2	2	4	2	2	2	2	2	1	1	1	2	2	2	2	26	73	33
25015	2	1	1	1	4	4	4	1	4	3	2	4	4	4	3	3	4	2	2	2	3	47	84	36
25016	2	1	1	0	4	4	2	3	4	4	4	4	4	4	5	5	4	4	5	4	4	32	61	44
25017	2	1	1	1	2	2	1	2	4	4	2	1	2	1	1	4	5	5	5	1	3	29	59	40
25018	2	1	0	1	1	1	1	1	1	1	1	5	5	5	4	1	1	3	3	1	1	25	61.4804	42
25019	2	1	0	0	4	4	4	1	5	2	1	1	4	3	5	5	4	4	4	2	5	32	67	43
25020	2	0	0	1	4	2	1	3	5	4	2	2	5	5	5	3	3	4	4	2	4	52	64	35
25021	2	0	1	1	5	3	1	4	5	3	1	1	3	3	4	5	4	5	3	3	4	34	72	40
25022	2	0	1	1	1	3	1	1	5	5	1	2	5	5	4	4	2	2	5	5	5	24	78	46
25023	2	0	1	1	2	2	1	1	5	4	1	1	1	2	4	5	2	2	4	4	4	35	71	32
25024	2	0	1	1	2	2	1	1	4	4	4	1	4	1	1	4	2	3	2	2	4	27	65	36
25025	2	0	1	1	2	1	4	1	3	3	1	1	2	2	2	4	3	3	4	2	2	28	72	37
25026	2	0	1	1	2	2	3	1	4	3	2	4	5	4	2	3	4	4	5	2	3	29	71	44
25027	2	0	1	1	4	4	4	1	4	2	1	1	3	3	4	3	2	4	4	4	4	44	38	30
25028	2	0	1	1	4	4	2	2	4	4	4	2	2	1	2	4	4	4	4	4	4	30	69	38
25029	2	0	1	1	1	1	1	1	5	3	1	1	1	1	1	4	1	1	1	4	2	27	54	43
25030	2	0	0	1	2	4	1	1	5	4	2	2	2	2	2	3	3	3	5	4	5	33	60	36
25031	2	1	0	0	4	4	2	4	3	3	4	4	3	2	4	3	2	2	2	3	5	58	67	34
26001	2	0	0	0	4	4	4	4	4	4	1	4	4	2	4	4	4	4	4	4	4	51	66	38
26002	2	0	1	1	1	1	1	1	1	1	1	1	1	1	1	1	5	5	5	1	1	44	58	33
26003	2	1	0	1	1	2	1	4	4	3	3	2	4	3	3	4	2	3	4	3	2	47	56	38
26004	2	0	0	0	1	2	3	1	4	2	1	4	1	4	3	5	1	1	3	5	4	31	41	41
26005	2	0	1	0	3	2	1	4	4	3	2	4	2	2	2	4	2	2	3	2	2	26	56	37
26006	2	0	1	0	4	4	1	1	5	3	1	1	1	3	3	5	3	3	3	4	5	44	67	40
26007	2	0	1	1	1	1	1	1	4	3	1	1	4	1	2	5	1	5	4	4	4	56	84	41
26008	2	1	1	0	2	2	2	2	3	1	2	4	4	3	3	3	4	3	4	2	4	30	61	39
26009	2	0	1	1	3	2	1	4	4	3	3	2	1	2	1	4	4	4	4	2	1	23	84	32
26010	2	0	0	0	4	4	4	1	4	4	2	1	3	4	4	4	4	4	4	3	4	40	48	47
26011	2	0	1	1	3	1	1	1	4	1	4	4	2	2	2	4	4	4	4	2	2	34	64	33
26012	2	0	1	0	5	5	4	1	5	4	1	4	4	4	5	5	4	4	4	5	4	33	69	45
26013	2	0	0	0	3	4	4	4	4	4	4	4	4	4	4	4	4	4	4	4	4	32	73	44
26013	2	0	1	1	2	2	2	2	2	2	2	1	1	2	2	5	4	4	4	1	1	39	52	33
26014	2	1	1	0	4	3	1	1	4	3	2	1	1	1	2	5	4	4	4	2	1	36	53	53
26015	2	0	0	1	4	4	3	2	4	2	3	3	4	4	4	4	4	4	4	2	2	53	71	41
26016	2	0	1	1	2	1	1	2	5	2	1	2	1	1	1	3	4	3	4	1	1	22	75	32
26017	2	0	0	0	5	5	1	1	5	5	1	1	1	2	3	5	4	4	5	3	5	36	132	33
26018	2	1	0	0	3	5	5	4	2	4	5	1	5	5	5	3	5	5	5	4	3	30	84	48
26019	2	0	1	1	4	4	3	2	4	4	2	2	4	3	4	4	4	4	4	4	4	31	46	46
26020	2	1	0	0	2	2	2	1	3	2	2	2	2	2	4	4	2	2	4	2	2	44	68	45
26021	2	1	0	0	2	2	3	3	2	3	3	2	3	3	2	2	3	3	3	3	3	32	59	34
26022	2	0	0	1	1	1	1	1	1	1	1	1	5	2	1	1	1	3	3	3	3	35	73	40
26023	2	0	0	0	5	4	2	1	5	5	4	4	5	5	2	4	4	4	4	4	3	32	132	41
26024	2	1	1	0	2	2	2	1	2	4	2	1	1	1	3	5	4	4	4	2	2	32	54	39
26025	2	0	0	0	3	4	5	2	4	4	4	4	4	4	4	4	4	4	4	4	4	48	67	31
26026	2	0	1	1	2	2	2	2	4	4	2	2	4	4	4	5	4	4	4	4	4	54	48	43
26027	2	0	1	1	1	2	1	1	1	4	1	1	1	1	4	4	4	2	4	2	2	31	60	42
26028	2	0	0	1	3	3	3	2	3	3	3	3	3	3	3	3	3	3	3	3	3	27	36	40
26029	2	0	1	1	3	3	2	1	5	4	1	4	2	3	2	4	4	4	3	4	4	36	69	38
26030	2	0	1	1	4	3	4	1	5	5	3	2	2	3	3	4	3	3	5	5	5	55	62	33
26031	2	0	0	1	2	4	2	2	4	4	2	2	4	4	4	4	4	4	4	4	4	63	48	31
26032	2	0	0	1	4	3	3	1	3	5	5	2	3	2	1	5	2	2	4	5	2	26	77	44
26033	2	0	1	1	4	2	1	1	2	3	3	2	4	1	1	4	4	4	4	2	2	32	127	42
26034	2	0	1	1	4	2	2	1	3	4	3	2	4	4	3	5	4	4	4	2	3	26	66	37
26035	2	0	1	1	4	4	2	2	3	3	2	2	2	2	2	3	3	2	3	2	2	25	46	40
26036	2	1	1	0	4	4	2	2	4	2	2	2	4	2	2	4	4	4	2	2	4	33	62	40
26037	2	0	0	1	3	2	2	1	4	4	3	5	4	3	3	4	3	4	4	3	4	39	58	40
26038	2	0	0	1	2	2	2	3	4	2	4	3	2	4	2	3	5	2	3	1	4	40	66	47
26039	2	1	0	0	2	2	2	2	2	2	2	2	2	3	3	4	1	2	2	3	3	32	61	33
26040	2	0	0	0	4	3	1	1	4	4	1	1	4	4	4	4	2	2	3	4	3	52	56	46
26041	2	0	1	0	2	4	1	1	5	4	4	1	1	2	2	5	4	4	5	3	4	33	74	35
26042	2	0	0	1	4	2	3	2	2	4	2	4	4	4	4	4	4	4	2	4	3	27	72	43
26043	2	1	0	1	2	2	2	4	4	4	2	3	4	4	3	4	2	2	2	4	4	38	80	44
26044	2	1	1	1	5	4	1	1	4	4	3	5	5	5	5	5	5	5	5	5	5	44	68	45
26045	2	0	0	0	4	4	3	4	4	4	4	3	4	3	3	3	3	3	4	3	3	35	67	36
26046	2	0	0	0	3	2	1	1	1	2	4	2	2	2	3	4	5	5	5	1	2	30	56	36
26047	2	0	1	1	5	5	5	2	5	4	4	4	4	4	4	4	4	4	4	4	4	32	61	43
26048	2	0	0	0	5	3	3	1	5	4	3	4	4	4	4	4	4	4	4	2	3	29	67	42
26048	2	1	1	0	3	3	3	2	3	3	3	3	3	3	3	3	3	3	3	3	3	44	84	34
26049	2	1	0	1	3	3	2	1	4	3	2	2	2	2	4	2	2	2	2	2	3	47	64	39
26050	2	0	1	1	1	1	1	1	4	3	2	1	1	1	1	2	1	1	2	1	1	37	68	29
26051	2	0	1	1	3	3	1	1	4	4	3	2	4	3	4	3	4	4	4	3	3	44	46	38
26052	2	0	1	1	2	2	2	1	4	3	3	2	2	2	4	4	5	5	5	3	4	24	74	39
26053	2	0	0	0	2	2	3	2	3	3	3	2	2	3	3	3	3	2	3	3	2	41	71	47
26054	2	0	1	1	2	3	2	3	4	4	4	4	3	4	3	3	4	4	4	4	4	40	41	42
26055	2	0	1	1	3	3	1	1	2	3	1	1	4	1	1	5	4	3	1	3	5	30	24	40
26056	2	1	0	0	1	1	1	1	1	1	1	1	1	2	2	4	1	4	4	1	1	23	64	35
26057	2	1	0	0	3	3	2	1	3	3	3	1	5	5	5	4	4	4	4	2	2	28	59	54
26058	2	1	1	1	3	3	4	4	5	5	4	1	2	2	2	4	4	4	4	4	2	24	44	45
26059	2	0	1	1	3	4	4	2	5	5	1	4	3	2	4	5	5	5	5	4	5	38	59	23
26060	2	0	1	1	1	2	1	2	4	4	2	1	4	1	1	4	3	4	4	3	3	32	77	35
26061	2	1	1	0	4	3	2	1	4	3	3	1	2	2	3	4	3	3	4	4	4	48	67	33
26062	2	1	1	0	4	3	2	1	3	4	3	2	5	4	4	4	4	5	4	4	4	23	64	37
26063	2	1	0	1	1	1	1	1	1	2	1	1	1	2	1	2	3	3	3	1	1	42	53	50
26064	2	0	0	0	2	2	1	1	4	3	2	1	2	1	1	4	4	4	4	2	4	25	57	53
26064	2	0	0	1	1	1	1	1	3	3	1	1	1	1	1	4	3	3	3	5	5	30	79	30
26065	2	1	1	1	4	4	5	4	5	1	1	4	4	5	1	1	1	2	3	1	1	25	67	32
26066	2	0	1	1	2	2	2	1	4	2	1	1	1	1	1	4	1	4	4	1	1	29	55	31
26067	2	0	1	1	2	2	1	1	3	2	2	4	4	3	3	3	2	2	3	2	2	26	55	36
26068	2	0	0	0	2	2	2	1	1	1	2	2	2	2	2	2	2	2	2	2	2	35	62	47
26069	2	0	1	1	1	1	1	1	1	1	1	1	1	1	1	3	1	1	4	1	1	25	63	38
26070	2	0	1	0	2	3	1	1	2	4	3	2	2	3	4	4	4	4	4	3	3	38	56	38
26071	2	1	1	0	3	4	1	1	5	3	4	3	4	2	1	4	4	4	4	1	3	32	59	39
26072	2	0	0	1	3	2	1	1	5	4	1	1	1	3	3	5	1	2	1	1	3	30	34	41
26073	2	0	1	1	1	1	1	1	1	1	1	1	1	1	1	1	1	1	1	1	1	32	48	43
26074	2	1	1	0	3	4	2	2	5	2	3	2	2	2	2	4	3	4	2	4	4	34	64	29
26075	2	0	1	1	1	1	1	2	4	4	2	2	3	2	1	4	4	4	4	1	2	24	84	32
26076	2	1	1	1	3	3	3	1	4	4	1	2	2	2	2	2	2	2	2	2	3	34	76	41
26077	2	0	1	1	1	1	1	1	5	5	5	5	5	5	5	5	5	5	5	5	5	23	48	42
26078	2	1	1	1	3	2	2	3	3	3	3	3	2	3	3	4	4	3	3	3	3	52	77	44
26079	2	0	0	1	2	2	1	1	4	4	4	4	4	4	3	5	5	5	5	5	5	41	65	37
26080	2	0	1	1	4	4	3	1	4	3	1	1	1	2	3	3	4	4	4	1	1	40	64	47
26081	2	0	1	1	4	4	2	2	4	4	3	1	5	5	5	5	2	2	4	3	3	37	84	19
26082	2	0	1	1	3	3	1	1	4	4	3	2	4	3	3	4	4	4	4	2	2	39	71	35
26083	2	0	0	0	2	4	1	1	3	4	2	4	2	3	4	4	2	4	4	2	2	31	56	43
26084	2	0	1	1	3	2	2	2	4	4	2	3	2	3	3	4	2	2	3	4	3	29	69	41
26085	2	0	0	1	2	4	2	2	5	4	2	4	4	4	4	4	4	4	4	3	2	45	42	47
26086	2	0	1	1	2	2	1	1	4	4	2	4	4	4	4	5	4	4	4	3	4	41	65	36
26087	2	0	1	1	2	4	3	1	4	4	2	1	2	3	4	1	5	4	4	4	4	33	82	36
26088	2	0	1	0	2	1	1	1	3	2	3	1	1	1	3	5	3	4	5	1	1	31	49	57
26089	2	0	1	1	4	5	2	4	4	5	1	2	3	4	4	4	5	5	3	3	4	50	72	39
26090	2	0	1	1	3	4	1	2	4	4	4	3	4	4	4	4	4	4	4	4	4	53	52	36
26091	2	0	0	1	2	2	2	2	2	2	2	2	2	2	2	2	2	2	2	2	2	34	62	35
26092	2	0	1	1	2	2	1	1	4	4	1	2	5	3	3	5	3	3	3	1	5	35	55	41
26093	2	0	0	0	4	2	1	1	2	2	2	4	4	3	3	3	4	4	4	3	2	28	56	36
26094	2	0	1	1	5	3	3	4	5	5	3	3	4	4	3	2	2	2	1	3	4	41	33	38
26095	2	1	1	1	2	4	2	1	4	4	2	4	4	4	4	5	3	3	4	2	3	24	65	31
26096	2	1	1	0	3	4	2	2	5	2	3	2	2	2	2	4	3	4	2	4	4	34	84	34
26097	2	1	1	0	4	3	3	3	4	3	4	2	4	4	3	4	4	4	4	3	4	42	16	37
26098	2	1	0	0	2	5	3	3	5	5	4	1	5	4	5	4	3	3	2	3	2	50	80	37
26099	2	0	1	1	2	2	3	4	3	4	2	3	4	3	3	4	3	3	4	3	3	31	47	62
26100	2	1	1	1	2	2	3	2	5	5	1	1	1	5	5	5	1	1	5	4	4	50	69	37
26101	2	1	0	1	2	4	1	1	1	1	2	2	3	3	3	2	4	4	3	3	4	24	72	36
26102	2	1	1	0	3	4	3	1	1	1	3	2	3	4	2	4	4	2	2	2	4	40	69	37
27001	2	1	0	0	3	4	4	1	5	5	5	5	5	3	1	5	1	1	1	3	5	55	70	39
27002	2	1	0	0	2	3	1	1	4	3	2	1	1	1	3	2	1	4	4	3	3	37	55	33
27003	2	1	0	0	4	4	1	1	1	1	1	1	1	1	1	1	4	4	4	4	4	25	47	33
27004	2	1	1	1	2	1	1	1	4	4	2	1	1	1	2	1	4	4	3	1	4	28	74	35
27005	2	1	0	0	4	5	1	1	4	4	4	4	4	4	4	4	4	4	1	4	4	30	72	42
27006	2	0	1	1	1	1	1	1	4	3	3	2	2	2	2	4	3	2	2	3	4	35	84	42
27008	2	0	1	1	4	3	1	1	4	3	2	1	2	2	2	4	5	5	5	4	4	40	81	34
27009	2	0	0	0	4	3	2	1	3	2	1	2	2	2	3	4	1	4	2	1	2	29	60	41
27010	2	0	0	0	4	4	3	3	5	3	4	2	1	4	3	3	5	3	2	5	5	51	53	41
27011	2	0	1	0	2	3	2	1	4	3	3	2	4	3	4	4	1	1	3	3	3	38	82	32
27012	2	0	1	1	1	1	1	1	1	1	1	1	1	3	3	1	5	5	3	1	2	40	52	44
27013	2	0	0	1	4	4	4	1	4	4	1	1	1	1	1	2	4	4	4	2	2	26	56	39
27014	2	0	0	0	2	2	2	4	2	2	2	2	2	2	2	5	2	2	2	2	4	30	52	38
27015	2	0	0	0	4	4	1	3	3	3	3	1	5	5	5	5	1	3	2	3	3	43	66	32
27016	2	0	0	1	3	3	1	1	5	2	1	1	1	1	1	5	3	3	3	4	4	59	45	53
27017	2	1	1	1	2	3	2	1	3	3	3	4	3	3	2	4	4	4	4	2	2	25	57	30
27018	2	1	1	1	5	3	2	1	4	4	2	1	2	2	2	2	3	3	4	2	4	36	66	33
27019	2	1	1	1	1	3	1	1	3	3	3	1	2	1	1	3	4	4	3	1	2	33	50	42
27020	2	1	0	1	5	5	5	5	5	1	1	1	1	1	4	4	4	2	2	4	4	47	67	46
27021	2	1	1	1	3	2	4	4	4	3	3	3	3	3	4	4	3	5	1	4	2	46	55	31
27022	2	1	0	0	1	3	1	1	2	3	1	1	5	1	1	5	3	4	4	3	5	78	34	48
27024	2	1	1	0	2	4	1	1	3	2	1	1	1	1	4	4	1	1	4	2	4	30	65	33
27025	2	1	0	1	2	2	2	2	4	3	2	2	1	2	3	4	3	3	3	2	2	39	63	40
27026	2	1	0	0	1	2	1	1	4	2	2	1	4	2	2	4	1	1	4	1	2	26	69	36
31001	3	1	1	1	2	3	1	1	4	3	4	1	5	2	2	5	3	4	5	3	3	37	66	37
31002	3	1	0	0	1	1	1	1	1	1	1	1	1	1	1	1	1	1	1	1	1	26	61	36
31003	3	0	0	0	3	2	3	1	4	2	3	2	4	4	3	4	2	2	4	2	4	29	84	27
31004	3	0	1	0	4	4	2	1	4	4	2	1	4	4	4	4	4	4	4	3	4	40	81	23
31005	3	1	1	0	4	5	1	1	5	5	3	1	1	5	4	4	3	5	3	3	5	40	84	27
31006	3	1	1	1	1	1	1	1	4	1	2	2	1	1	1	3	4	2	2	3	4	31	63	27
31007	3	1	1	0	2	2	2	1	1	1	2	1	1	2	2	1	1	1	1	2	2	47	48	31
31008	3	0	1	1	5	5	1	1	4	2	1	4	1	4	4	4	5	5	3	1	4	37	72	31
31009	3	0	1	1	4	3	2	1	4	3	3	2	3	2	2	4	3	3	4	3	3	29	58	42
31010	3	1	1	1	2	2	3	1	5	3	2	3	1	1	4	4	1	1	5	4	4	28	84	41
31011	3	1	1	0	4	3	2	1	5	4	2	2	2	2	2	2	2	3	2	4	4	42	69	34
31012	3	0	1	1	4	3	1	2	5	4	4	4	2	3	3	3	4	4	4	3	4	42	51	44
31013	3	0	1	0	2	2	2	1	4	3	3	2	2	2	2	4	4	4	4	3	4	35	84	20
31014	3	0	1	0	2	2	1	2	2	2	2	2	2	4	4	4	4	4	4	4	4	35	59	32
31015	3	1	1	1	5	5	1	1	4	4	5	1	5	3	3	5	1	5	5	4	4	28	68	45
31016	3	1	1	0	4	4	5	4	1	2	4	5	1	4	4	4	4	4	1	2	4	36	47	38
31017	3	1	1	1	2	2	2	2	4	3	1	1	4	1	3	2	2	2	4	2	2	36	22	49
31018	3	1	1	0	5	5	1	1	5	3	1	1	1	2	1	4	5	5	5	4	2	32	57	41
31019	3	1	0	0	4	4	2	2	4	5	2	2	2	4	5	4	2	2	5	5	5	25	58	40
31020	3	1	1	0	1	2	1	1	3	2	3	2	2	2	3	4	4	4	4	2	3	32	60	43
31021	3	1	1	1	4	4	2	2	4	4	2	1	2	1	1	4	2	2	3	2	4	62	46	44
31022	3	0	1	0	1	2	1	4	4	4	4	2	2	2	2	4	4	4	4	2	4	30	48	40
31023	3	0	1	1	2	2	2	1	4	4	2	2	3	4	3	4	4	4	4	2	4	33	62	42
31024	2	1	1	0	4	3	2	1	2	2	3	1	2	3	1	2	3	1	1	3	3	42	84	38
31025	3	1	0	1	5	5	4	5	5	5	1	3	1	1	1	2	1	3	3	5	5	40	41	37
31026	1	1	0	0	4	4	2	2	5	5	5	1	1	1	3	5	5	5	5	5	5	42	54	34
31027	3	0	1	1	4	4	1	1	2	1	3	1	3	2	2	4	4	2	2	2	3	25	65	45
31028	3	1	1	1	1	1	1	3	3	3	3	3	3	3	3	3	3	3	3	3	3	52	72	38
31029	3	0	1	1	5	5	5	5	5	5	4	4	5	4	4	4	4	4	4	5	5	57	72	31
31030	3	1	0	0	5	5	5	2	5	5	5	5	5	5	5	5	5	5	5	5	5	42	59	46
31031	3	1	1	0	4	4	4	2	4	4	2	2	2	2	3	4	4	4	3	2	4	49	59	46
31032	3	0	0	1	2	4	1	1	5	4	3	3	4	3	4	3	4	4	4	3	3	50	49	53
31033	3	1	1	1	4	2	1	1	3	2	1	2	2	4	5	5	1	2	4	1	1	28	64	34
31034	3	0	1	1	5	5	5	1	5	5	1	5	5	5	5	5	5	5	5	5	5	48	66	37
31035	3	0	1	0	4	3	1	2	4	3	3	2	2	3	2	4	4	4	4	3	4	27	70	32
31036	3	0	1	0	4	4	4	1	4	4	1	1	1	2	4	4	4	4	4	4	4	42	60	29
31037	3	0	1	1	4	5	1	2	3	2	2	4	4	3	4	5	3	3	4	3	2	32	61	45
31038	3	0	1	0	2	2	2	1	4	4	2	1	1	1	2	4	4	4	4	2	4	40	48	36
31039	3	0	1	1	3	2	1	3	5	5	4	3	4	4	3	4	4	4	4	4	5	43	57	51
31040	3	0	1	0	2	3	3	3	4	4	4	2	3	2	2	3	4	4	4	2	2	50	48	42
31041	3	1	0	0	4	4	2	1	4	4	3	2	2	3	3	4	4	4	4	3	3	30	55	41
31042	3	1	1	1	4	5	3	1	4	4	2	2	3	2	2	4	3	4	4	2	4	36	83	39
31043	3	1	0	0	4	4	1	1	4	3	3	5	4	3	4	5	1	1	4	2	4	39	74	40
31044	3	1	1	0	3	3	2	3	2	3	2	3	5	1	3	3	3	2	3	2	3	30	48	42
31045	3	1	1	0	4	2	2	1	4	3	3	3	2	2	2	4	3	4	4	3	4	27	57	52
31046	3	0	1	0	3	2	3	3	3	3	2	2	3	3	4	4	4	4	4	3	4	39	60	44
31047	3	0	0	0	3	3	2	1	5	2	2	1	1	1	2	4	4	4	4	3	3	31	72	49
31048	3	0	1	1	2	3	2	1	2	2	1	2	1	1	1	4	2	4	3	1	1	34	65	34
31049	3	0	0	1	4	4	4	4	4	2	2	2	1	2	3	4	3	3	4	1	2	29	64	46
31050	3	1	1	1	1	1	1	1	1	1	1	1	1	1	3	1	1	1	1	1	1	36	72	46
31051	3	1	0	0	1	1	1	1	4	4	3	2	2	2	1	2	1	2	1	3	2	44	46	35
31052	3	1	1	1	2	4	4	1	5	4	3	5	2	4	3	5	5	5	5	2	4	32	72	59
31053	3	1	1	0	3	3	3	3	3	3	3	3	3	3	2	4	2	2	3	3	3	34	56	41
31055	3	1	1	1	1	2	2	2	2	2	2	2	2	2	2	2	2	2	2	2	2	23	59	43
31056	1	1	0	0	5	5	5	1	5	5	5	1	5	5	5	1	5	5	5	5	5	62	71	43
31057	3	1	0	0	4	4	1	4	5	3	3	1	1	1	1	1	1	1	2	3	3	25	60	54
31058	3	0	0	0	4	4	1	3	4	4	1	4	2	2	4	4	3	4	4	4	4	24	28	48
31059	3	0	0	1	4	4	3	4	4	4	2	2	4	4	2	4	4	4	4	2	4	29	66	38
31060	3	1	0	1	3	3	2	1	4	2	3	2	2	2	1	2	2	2	4	1	3	30	55	43
31061	3	1	0	0	2	2	4	2	4	4	5	3	2	4	4	5	5	5	5	5	5	51	72	37
31062	3	1	1	0	2	2	1	1	5	3	4	2	5	2	3	2	1	1	5	4	4	35	51	48
31063	3	1	1	0	5	5	5	3	5	5	3	5	3	5	5	5	5	5	5	5	5	56	61	43
31064	3	1	1	1	1	3	1	2	4	2	4	2	4	2	2	4	2	2	4	2	4	45	72	43
31065	3	0	1	1	1	2	5	1	5	3	1	3	3	5	4	5	5	5	5	2	3	30	38	35
31066	3	1	1	0	1	2	2	3	5	5	3	2	1	2	3	4	5	3	2	3	4	44	65	34
31067	3	1	1	1	3	4	2	1	5	5	4	2	4	3	4	4	4	4	5	5	5	40	54	37
31068	3	1	1	0	2	1	1	1	1	1	1	1	1	2	2	1	3	1	2	3	1	32	56	39
31068	3	1	1	0	4	5	3	1	5	4	2	1	5	4	3	3	3	4	4	4	4	51	60	41
31069	3	1	1	0	3	2	3	2	4	2	3	3	3	3	3	3	3	3	3	3	3	49	30	44
31070	3	1	0	0	4	3	4	4	4	3	3	4	4	3	4	3	4	2	2	4	2	35	84	40
31071	3	1	0	0	5	5	3	3	5	5	1	1	2	2	2	5	5	5	5	1	2	43	57	39
31072	3	1	1	1	4	3	1	1	4	3	3	3	3	3	1	4	4	4	2	2	3	53	73	34
31073	3	1	1	1	4	4	2	2	3	2	2	3	4	2	2	4	2	2	2	3	4	21	84	28
31074	3	1	0	1	5	5	3	2	4	2	3	1	5	3	1	4	3	2	4	1	3	38	62	41
31075	3	1	1	0	3	4	2	2	3	2	2	3	4	3	3	4	4	4	4	4	4	37	59	47
31076	3	0	1	0	2	2	1	1	3	4	2	1	2	2	5	4	2	3	3	2	3	28	72	31
31077	3	0	1	0	2	4	1	1	4	3	2	1	1	4	2	4	5	5	1	2	2	31	64	38
31078	3	0	1	1	2	2	2	3	4	3	2	2	2	2	4	4	2	2	4	2	2	46	44	48
31079	3	0	1	1	3	2	2	2	3	4	2	3	2	2	2	4	2	2	3	3	2	28	69	43
31080	3	0	1	0	4	4	2	3	3	4	3	3	4	3	2	3	4	4	3	3	4	23	51	44
31081	3	0	1	1	4	3	1	1	4	4	3	3	3	3	3	3	3	3	3	3	3	25	47	40
31082	3	0	1	1	4	4	4	2	4	4	3	3	5	4	4	4	3	4	4	4	4	29	30	41
31083	3	0	1	1	3	2	1	1	3	4	2	3	3	2	3	5	4	4	5	2	4	33	70	38
31084	3	0	1	1	3	4	1	2	4	3	2	2	4	3	5	5	4	4	4	3	3	38	84	23
31085	3	0	1	0	2	2	2	2	4	4	3	3	4	3	4	3	3	3	4	3	4	36	58	36
31086	3	1	1	0	4	3	1	2	4	3	1	1	2	1	3	3	3	3	2	1	4	32	70	32
31087	3	1	0	0	3	3	1	1	2	3	2	1	2	2	2	4	4	4	4	2	3	42	71	27
31088	3	1	0	1	5	5	5	1	5	3	2	1	3	4	4	5	5	5	4	4	5	47	72	44
31089	3	0	1	0	1	1	1	1	5	1	1	5	1	1	5	5	1	4	5	1	1	20	72	34
31090	3	0	1	1	2	3	3	1	1	3	1	3	2	4	2	3	2	4	2	4	1	49	67	36
31091	3	0	0	0	3	4	2	2	4	4	2	4	5	4	4	2	4	4	3	3	4	40	68	38
31092	3	0	1	0	3	2	2	1	2	2	2	2	2	2	2	2	2	2	4	2	2	40	43	41
31093	3	1	0	0	4	4	1	3	4	4	2	4	3	2	1	4	4	4	4	2	4	33	65	36
31094	3	1	0	0	2	4	2	2	2	2	2	2	2	2	2	3	3	2	4	5	2	42	69	44
31095	3	1	1	1	1	1	1	1	4	4	1	4	5	1	1	5	5	5	5	1	1	20	58	24
31096	3	1	1	0	4	4	4	4	3	4	4	3	4	3	4	4	4	4	4	4	4	48	79	36
31097	3	0	1	0	5	5	1	2	2	4	1	1	4	1	4	5	5	5	5	4	4	34	75	44
31098	3	0	0	1	4	4	3	4	4	2	2	4	2	4	4	4	3	4	4	2	4	30	43	41
31099	3	0	0	1	4	3	1	2	3	3	3	1	5	3	2	5	3	3	5	4	4	35	36	44
31100	3	0	0	0	3	4	1	1	4	3	4	3	2	4	4	4	4	4	3	3	4	31	51	48
31101	3	0	1	1	2	2	2	1	3	3	2	4	4	4	4	4	2	4	4	2	2	38	41	45
31102	3	0	0	0	4	3	1	1	4	4	4	2	4	4	4	3	4	4	4	4	4	42	59	39
31103	3	1	1	0	4	4	2	2	4	4	1	2	2	2	2	4	4	4	4	2	4	31	76	45
31104	3	1	1	0	5	3	1	3	4	4	3	2	2	2	5	5	3	5	5	4	4	45	50	33
31105	3	0	0	0	3	4	3	2	4	3	2	4	2	4	4	4	4	4	4	3	4	72	65	49
31106	3	1	1	0	1	1	1	1	3	2	2	1	2	2	2	4	1	1	4	2	3	48	71	36
31107	3	1	1	0	1	2	5	5	4	4	4	4	1	4	4	1	1	1	1	1	1		60	39
31108	1	0	1	1	1	1	1	1	1	1	2	2	2	2	1	1	1	1	1	2	2	24	72	39
31109	3	0	1	1	2	3	3	1	5	3	1	1	1	1	1	5	3	3	3	3	4	46	84	41
31110	3	0	0	0	1	1	1	1	1	1	1	1	1	1	1	1	1	1	1	1	1	40	72	37
31111	3	0	0	0	4	4	4	2	4	4	3	2	2	4	4	4	4	4	4	4	4	61	69	36
31112	3	1	0	1	4	4	2	2	3	4	4	1	4	1	1	2	1	1	1	1	3	36	54	36
31113	3	1	1	0	4	1	1	4	4	1	1	1	1	1	1	1	4	4	4	1	1	40	58	42
31114	3	0	1	1	2	2	2	1	4	2	3	1	2	2	2	4	3	3	3	2	3	22	64	41
31115	3	1	0	0	3	3	3	3	3	3	3	3	3	3	3	3	3	3	2	4	3	39	72	34
31116	3	1	1	1	2	1	1	2	5	4	2	4	4	4	4	5	4	4	5	2	5	34	64	38
31117	3	1	0	0	5	5	1	1	4	2	3	1	1	1	1	1	2	4	5	2	4	47	82	32
31118	3	1	1	0	2	2	3	2	3	3	4	2	2	3	3	2	3	2	3	2	2	34	74	23
31119	3	0	1	1	1	2	1	1	3	2	1	4	4	3	3	2	3	4	4	3	3	37	71	40
31120	3	0	0	0	4	4	1	1	2	1	4	1	1	1	1	4	4	2	2	1	1	23	48	41
31121	3	0	0	0	5	5	4	1	5	2	1	4	1	2	1	5	5	5	5	1	5	28	62	35
31122	3	1	1	0	3	3	3	1	5	4	5	5	5	3	3	5	3	3	5	4	5	59	69	38
31123	3	1	0	0	3	3	1	1	4	4	2	3	3	4	3	3	3	3	3	3	3	38	40	42
31124	3	0	0	1	4	4	1	1	5	4	3	4	5	4	5	4	4	4	4	4	4	34	40	44
31125	3	0	1	1	1	1	1	1	4	3	4	1	1	2	2	4	1	1	1	3	4	22	48	48
31126	3	0	0	0	4	3	3	1	2	2	2	2	2	2	2	4	4	4	4	3	4	32	53	38
31127	3	1	1	0	1	1	5	5	1	5	5	5	5	5	5	1	5	3	2	5	5	21	74	36
31128	3	1	1	1	2	2	2	4	4	4	2	4	5	5	5	4	4	4	4	4	4	41	54	41
31129	3	0	1	1	2	3	2	1	4	4	4	3	4	2	3	4	2	2	4	3	3	33	66	48
31130	3	0	1	1	4	4	1	1	5	3	2	1	5	5	5	5	3	3	4	4	4	38	61	36
31131	3	0	1	1	1	1	3	1	4	1	3	4	3	4	3	4	4	4	4	4	4	32	64	41
31132	3	0	1	1	4	4	1	1	2	3	1	1	1	1	1	4	3	4	4	4	5	44	49	43
31133	3	0	0	0	4	4	1	1	4	4	4	1	3	4	5	5	4	2	4	4	3	35	77	37
31134	3	0	1	1	1	2	1	4	4	2	1	1	1	4	3	5	1	1	3	4	4	30	71	42
31135	3	0	1	0	2	2	1	2	4	3	2	2	1	4	4	4	3	4	4	4	5	54	71	37
31136	3	0	0	0	4	4	1	1	4	3	1	2	4	2	3	4	3	4	4	2	4	31	67	38
31137	3	0	1	0	2	1	1	1	4	2	2	2	2	2	2	4	2	4	3	2	2	36	64	34
31138	3	0	1	0	4	4	2	3	2	2	2	2	2	2	2	2	3	3	4	4	4	45	60	38
31139	3	0	1	1	4	1	1	1	4	3	1	1	3	3	2	5	4	4	4	2	3	35	57	45
31140	3	0	1	1	2	2	1	1	2	2	2	1	2	3	4	4	2	4	4	2	3	34	47	42
31141	3	0	1	1	5	4	3	1	5	4	3	1	4	3	4	1	3	4	5	4	5	34	60	27
31142	3	1	0	0	2	3	3	2	4	2	2	2	2	2	2	4	2	2	4	2	2	40	59	46
31143	3	0	1	1	1	1	1	1	4	2	1	1	1	1	1	2	1	1	1	1	1	23	61.4804	40
31144	3	0	1	1	4	4	4	5	5	5	1	1	5	5	5	5	1	1	5	4	5	61	74	28
31145	3	1	1	1	4	4	3	1	5	2	2	2	5	4	3	3	2	2	4	4	5	25	70	40
31146	3	1	1	0	1	1	1	5	3	1	1	2	5	4	4	4	5	5	5	3	2	31	71	35
31147	3	1	1	1	3	4	1	1	3	1	3	4	1	2	2	4	2	1	4	1	4	22	81	39
31148	3	1	0	0	4	1	1	1	3	4	1	1	4	2	3	3	3	3	3	3	3	39	68	39
31149	3	0	1	1	5	5	1	2	5	3	1	2	4	2	5	4	3	2	4	4	4	28	52	46
31150	3	0	1	1	2	2	3	1	3	3	1	4	2	2	2	4	4	4	4	3	3	37	73	39
31151	3	0	0	0	3	3	2	1	4	4	1	1	1	2	2	5	2	4	5	3	5	37	71	44
31152	3	0	1	1	3	3	4	1	5	4	2	1	1	5	5	5	5	5	5	3	4	26	66	40
31153	3	0	1	0	3	3	4	1	4	4	1	1	1	3	4	5	4	4	4	3	4	55	66	37
31154	3	1	1	0	2	3	1	1	3	3	3	3	3	4	3	3	4	3	3	3	4	29	66	36
31155	3	0	0	0	2	3	1	1	3	3	3	3	4	3	2	3	4	5	3	3	4	29	60	42
31156	3	1	0	0	4	4	4	1	5	5	1	1	5	4	4	4	2	2	4	4	4	49	66	44
31157	3	1	1	0	5	3	3	4	4	4	4	1	5	5	5	1	3	3	3	5	5	47	64	46
31159	3	1	1	1	5	5	5	3	5	5	1	3	2	5	1	3	5	5	5	5	5	56	71	30
31160	3	1	1	1	1	2	2	1	4	3	3	2	4	2	2	4	4	4	4	4	4	31	49	40
31161	3	1	1	1	2	3	4	3	3	2	2	3	3	2	2	2	3	3	2	2	3	46	78	39
31162	3	0	1	1	4	2	2	2	2	2	2	2	2	2	2	2	2	2	2	2	2	32	62	40
31163	3	1	0	0	4	3	2	1	3	2	2	1	2	3	2	2	4	4	4	3	4	42	70	33
31164	3	0	1	1	4	4	2	2	5	5	5	5	5	5	3	5	4	1	3	2	4	37	62	50
31165	3	0	1	0	2	4	4	2	4	4	2	3	4	4	3	4	4	4	4	2	4	40	44	44
31166	3	0	1	1	1	1	1	1	5	4	4	4	3	3	3	4	3	3	5	4	4	39	49	34
31167	3	0	1	0	1	2	2	2	2	2	2	2	4	3	3	4	4	4	4	2	2	28	67	39
31168	3	0	1	0	1	1	1	1	3	3	2	1	2	2	2	4	4	4	4	2	4	32	65	33
31169	3	1	0	0	2	3	2	1	2	3	3	1	1	4	3	1	5	5	3	3	3	41	73	36
31170	3	1	0	1	4	4	3	2	4	4	3	4	3	4	3	4	3	4	4	4	4	44	59	32
31171	3	0	1	1	4	3	2	2	4	4	3	2	2	2	3	3	4	4	4	4	4	39	60	33
31172	3	0	0	0	2	2	2	5	3	2	2	1	3	3	3	5	2	1	4	1	5	35	75	39
31173	3	0	0	0	2	2	2	2	5	4	1	4	4	4	5	5	3	3	4	4	4	29	74	36
31174	3	1	1	0	2	3	2	1	4	4	4	1	1	1	2	4	1	1	2	4	4	40	54	42
31175	3	1	1	0	4	4	4	2	3	3	3	2	2	2	3	2	2	2	4	2	4	38	38	42
31176	3	0	1	0	2	2	2	4	4	2	2	2	4	4	4	4	4	4	4	4	4	39	81	31
31177	3	0	0	1	4	3	3	1	1	4	2	2	5	5	4	4	5	5	5	3	4	32	56	42
31178	3	0	0	0	4	4	3	3	4	3	2	4	4	4	3	4	2	2	4	3	3	41	71	33
31179	3	0	0	0	3	2	2	2	4	4	1	1	4	4	3	5	5	5	5	5	5	30	58	33
31180	3	0	1	1	2	2	1	1	4	4	2	2	5	2	2	4	2	4	4	2	4	30	35	45
31181	3	0	0	1	4	4	3	2	4	4	4	4	5	4	4	4	4	4	3	2	5	39	65	37
31182	3	0	0	0	2	2	1	3	4	3	2	3	2	3	4	3	3	4	4	2	4	42	44	51
31183	3	1	0	0	3	3	1	1	4	4	1	4	4	4	3	5	4	4	4	2	4	29	42	41
31184	3	0	0	1	3	2	2	3	3	3	3	3	3	2	2	2	2	2	2	3	3	41	78	39
31185	3	0	1	1	3	4	3	1	5	3	1	2	3	3	3	3	3	3	4	4	4	45	62	41
31186	3	1	1	1	4	2	4	3	4	4	4	4	4	4	4	4	4	4	4	4	4	35	55	37
31187	3	1	0	0	1	1	1	1	5	4	2	1	1	3	3	4	5	5	4	5	4	56	48	42
31188	3	0	1	1	3	4	4	1	3	1	2	2	1	1	4	4	3	3	4	1	1	29	56	37
31189	3	0	0	0	3	3	3	1	4	4	4	1	5	5	5	5	5	5	5	5	5	42	64	36
31190	3	0	0	0	3	1	2	3	4	2	4	4	4	4	4	4	3	3	4	2	3	24	46	41
31191	3	0	1	1	4	4	3	2	4	3	2	4	2	4	2	2	4	4	4	4	4	36	68	44
31192	3	1	1	1	2	2	1	1	4	4	2	2	2	2	2	4	2	4	4	2	2	28	71	42
31193	3	1	1	0	3	3	1	1	3	2	4	1	5	1	1	5	2	4	4	1	1	36	61	41
31194	3	0	0	0	4	4	4	4	4	4	2	1	1	1	1	4	1	1	1	4	4	24	70	38
31195	3	1	0	0	4	3	3	4	4	3	3	3	2	3	5	5	3	3	3	3	3	47	74	38
31196	3	0	1	1	4	4	3	1	3	3	3	1	4	1	3	1	1	1	4	4	4	55	53	30
31197	3	0	1	1	5	4	3	1	5	3	1	1	1	2	2	1	1	1	4	1	3	23	67	44
31198	3	0	0	1	4	4	1	1	5	5	1	5	5	3	4	5	5	5	4	4	4	22	79	35
31199	3	0	1	1	5	5	4	2	4	5	5	3	5	5	5	5	3	3	5	5	5	39	46	41
31200	3	0	1	1	3	4	1	1	5	4	4	4	1	4	4	4	4	5	5	3	4	33	63	44
31201	3	0	0	0	3	3	3	2	4	2	2	1	1	1	1	4	2	2	4	2	2	24	58	33
31202	3	1	0	0	1	3	1	1	3	2	3	4	4	4	4	4	4	3	4	2	1	24	60	41
31203	3	0	1	1	1	1	1	1	3	2	2	2	5	1	1	4	1	1	2	1	3	22	73	43
31204	3	0	1	0	2	1	1	2	4	2	3	3	1	2	2	4	4	4	4	3	3	37	39	42
31205	3	1	0	0	1	1	1	1	5	1	1	1	1	1	1	1	5	1	1	1	5	53	72	34
31206	3	0	1	1	5	5	4	2	5	5	3	5	5	4	4	4	4	4	4	3	3	37	59	46
31207	3	0	0	0	4	4	4	3	4	4	4	3	4	3	4	4	3	4	4	4	4	43	50	51
31208	3	1	1	1	4	4	1	1	5	4	1	3	5	2	2	5	4	4	4	3	5	31	84	35
31209	3	1	0	0	5	5	1	3	5	5	5	5	5	5	5	5	5	5	5	5	5	41	52	31
31210	3	1	1	1	3	4	3	1	4	4	1	4	4	4	3	4	2	2	4	2	4	40	51	46
31211	3	0	1	1	5	4	2	1	4	3	3	4	2	2	2	4	3	4	4	2	1	30	82	42
31212	3	1	1	1	4	4	1	1	3	3	3	4	3	4	3	4	4	4	4	3	3	46	59	51
31213	3	1	0	0	2	1	1	2	2	3	3	2	1	2	2	3	4	4	4	2	2	38	46	38
31214	3	0	1	1	4	4	2	2	4	4	2	2	2	2	2	2	2	4	4	3	2	29	84	44
31215	3	0	1	0	2	1	1	1	3	2	2	2	5	1	4	4	5	5	4	3	3	27	69	41
31216	3	0	1	1	2	2	2	1	4	4	3	2	2	2	2	4	4	4	4	4	4	27	72	42
31217	3	0	0	1	1	4	1	1	4	3	4	2	2	1	2	2	2	2	2	2	2	44	70	39
31218	3	1	0	1	1	1	1	1	1	2	4	2	3	2	2	2	2	2	2	2	3	24	47	50
31219	3	1	1	1	3	2	3	2	2	2	2	1	1	1	1	3	2	2	2	1	2	28	48	41
31220	3	0	1	1	4	3	2	2	4	4	2	3	4	3	3	4	2	2	4	2	4	31	62	43
31221	3	0	0	1	2	2	2	1	4	2	4	1	1	1	1	2	1	3	3	3	4	24	70	42
31222	3	1	1	1	3	2	3	3	3	3	2	3	2	3	2	3	2	3	2	3	3	46	65	34
31223	3	0	1	1	2	3	4	4	3	4	3	4	3	2	2	1	2	2	4	2	1	39	46	29
31224	3	1	1	0	2	2	1	1	2	2	1	2	4	4	4	4	4	4	3	2	2	36	72	43
31225	3	1	0	1	1	1	2	1	4	1	1	1	2	1	1	1	1	1	1	3	3	32	70	38
31226	3	1	1	0	4	2	3	1	4	3	1	3	3	4	3	3	3	3	5	4	5	35	48	41
31227	3	0	0	0	4	4	3	2	4	4	2	1	3	4	5	4	4	4	4	4	4	47	50	40
31228	3	1	0	0	3	5	4	1	5	4	2	1	5	4	3	3	1	4	4	4	4	27	83	42
32001	3	0	0	0	3	3	1	2	3	2	3	2	2	3	3	2	3	4	4	3	4	29	70	36
32002	3	0	1	0	5	5	4	1	4	5	2	1	2	2	3	3	2	2	5	5	5	38	55	37
32003	3	0	0	0	5	5	5	2	4	4	4	2	1	4	5	5	3	2	5	4	4	37	55	44
32004	3	0	1	1	4	4	2	3	5	4	2	2	3	2	2	4	3	4	3	2	4	27	38	47
32005	3	0	1	1	4	3	2	1	4	3	2	2	4	3	2	4	2	2	2	4	4	43	48	36
32006	3	0	1	1	1	4	4	1	5	5	1	2	4	1	5	4	4	4	5	5	5	53	71	39
32007	3	0	0	1	2	3	1	1	3	4	3	4	2	4	4	5	3	2	4	2	2	28	81	34
32008	3	0	1	1	2	2	3	2	4	4	3	2	2	2	4	5	5	4	4	2	3	31	83	31
32009	3	0	1	1	2	1	1	1	4	2	3	5	5	4	2	5	2	2	5	1	2	26	73	33
32010	3	1	0	0	4	4	3	2	4	4	3	3	3	4	4	4	4	4	4	4	3	27	70	44
32011	3	0	1	1	4	4	1	3	4	2	3	2	4	3	2	4	2	2	3	3	4	44	65	34
32012	3	1	1	0	4	4	1	2	4	4	2	2	4	4	4	2	1	1	1	3	4	36	34	47
32013	3	1	0	0	2	3	4	1	4	4	2	2	3	3	3	4	2	2	3	3	4	25	61	40
32014	3	1	0	0	4	4	2	1	5	3	2	1	1	3	2	3	2	3	4	4	3	36	59	36
32015	3	0	0	0	3	2	3	4	4	3	2	2	2	2	3	3	3	3	3	2	2	28	44	43
32016	3	0	0	1	5	2	1	1	5	3	3	1	1	4	4	3	5	5	5	4	5	47	48	38
32017	3	0	1	1	3	2	2	2	4	2	2	3	4	2	2	4	3	3	3	2	2	33	66	40
32018	3	0	1	1	2	1	1	1	3	2	3	2	1	1	4	5	5	5	3	1	2	29	70	39
32019	3	0	1	1	3	4	2	2	5	4	2	5	4	4	4	4	3	4	4	4	3	33	68	36
210002	2	0	0	0	2	2	1	2	4	4	4	4	4	4	4	4	4	4	4	2	4	42	60	36
210003	2	0	0	0	1	2	1	1	2	4	2	1	1	1	1	3	1	1	1	1	3	25	68	37
210004	2	0	0	0	4	2	1	1	4	3	1	1	4	2	4	4	3	4	4	4	4	25	59	35
210005	2	1	1	0	1	1	2	1	3	1	3	1	1	1	3	5	3	4	4	1	1	31	70	34
210006	2	0	1	1	2	2	1	4	2	2	2	2	1	1	1	1	2	2	4	1	1	38	64	35
210007	2	1	0	1	2	2	2	2	2	2	2	2	2	2	2	2	2	2	2	2	2	32	72	33
210008	2	1	1	0	1	1	1	1	1	1	1	1	1	1	1	1	1	1	1	1	1	32	58	44
210009	2	1	0	1	3	3	3	3	3	3	3	3	3	3	3	3	3	3	3	3	3	32	77	37
210010	2	0	0	0	3	3	3	4	5	4	3	3	3	4	5	5	3	3	5	5	5	54	62	39
210011	2	0	1	0	2	3	2	1	4	3	4	1	1	2	4	2	2	4	4	3	4	34	72	37
210012	2	0	1	1	2	4	4	1	4	4	2	5	5	5	5	5	3	3	3	4	4	62	66	41
210013	2	0	0	1	1	2	4	3	4	3	3	2	1	2	4	4	3	4	5	4	4	30	29	48
210014	2	0	1	1	2	2	1	1	4	3	3	1	4	2	3	4	3	2	3	4	4	33	70	54
210015	2	0	1	1	1	1	1	1	1	1	1	1	1	1	1	1	1	1	1	1	1	34	35	45
210016	2	0	0	0	2	1	1	1	2	2	1	2	2	2	2	2	3	3	3	2	2	25	60	43
210017	2	0	1	1	2	1	1	1	4	2	4	1	1	1	4	4	4	2	2	4	2	32	71	42
210018	2	0	1	0	1	1	1	1	3	2	4	4	2	2	1	4	5	5	4	3	2	38	74	34
210019	2	0	0	0	4	2	2	2	3	3	2	3	3	3	4	4	4	4	4	2	3	27	58	39
210020	2	1	1	0	3	3	3	3	3	3	3	3	3	3	3	3	3	3	3	3	3	32	63	42
210021	2	1	1	0	3	3	3	3	3	3	3	3	3	3	3	3	3	3	3	3	3	44	43	45
210022	2	1	1	1	1	1	1	1	1	4	4	1	1	1	1	4	4	1	1	4	4	42	46	38
210023	2	0	1	1	4	4	4	2	4	4	4	4	4	4	4	4	4	4	4	4	4	51	71	44
210024	2	0	1	1	2	1	1	1	4	2	1	1	1	1	1	4	1	4	4	2	3	32	52	37
210025	2	1	0	0	3	4	3	3	3	3	3	3	3	3	3	3	3	3	3	3	3	51	64	36
210026	2	0	1	1	2	3	1	1	2	1	5	1	1	1	2	5	5	5	5	1	3	35	84	33
210027	2	0	1	1	4	3	1	2	5	2	1	4	2	2	2	4	1	4	4	4	4	26	57	52
210028	2	0	0	0	2	2	1	2	2	3	3	4	4	4	4	4	4	4	4	2	2	55	69	36
210029	2	0	0	1	3	2	2	3	3	2	3	2	3	4	4	3	4	4	4	4	4	36	60	42
210030	2	0	1	1	3	4	1	1	4	3	2	1	3	3	3	4	4	4	4	4	4	38	109	33
210031	2	0	1	1	2	2	2	2	2	1	2	4	3	3	3	3	4	4	4	3	3	50	46	34
210032	2	1	0	0	2	4	1	3	1	2	3	4	1	2	2	2	2	2	2	2	4	40	67	41
210033	2	1	1	0	5	3	1	1	3	4	1	1	5	1	2	5	1	1	5	2	3	25	73	35
210034	2	1	1	0	2	2	2	2	1	3	3	3	3	3	3	3	3	3	3	3	3	23	81	23
210035	2	0	0	0	2	3	1	1	2	2	1	1	1	1	2	5	1	1	3	3	2	26	75	33
210036	2	0	1	1	2	1	1	1	4	2	1	1	2	1	1	3	3	5	4	2	3	28	81	33
210037	2	0	1	1	2	1	1	1	4	2	2	4	2	2	2	4	2	4	4	2	3	44	69	37
210038	2	0	1	1	3	4	3	2	4	4	4	2	1	3	3	3	4	4	4	4	4	33	48	31
210039	2	1	0	1	2	2	1	2	5	4	4	5	4	5	4	4	4	5	5	5	5	41	44	55
210040	2	1	0	0	5	5	1	1	3	4	1	4	1	1	1	4	3	4	4	1	4	28	72	45
210041	2	0	1	1	1	1	1	1	4	4	3	2	4	4	4	4	4	4	4	3	3	31	24	43
210042	2	0	1	1	1	1	1	1	3	3	1	1	1	1	1	3	4	4	4	3	3	36	71	35
210043	2	0	0	1	4	5	3	4	4	4	2	3	5	5	5	5	4	4	4	3	4	40	72	32
210044	2	0	0	1	4	5	3	4	4	4	2	3	5	5	5	5	4	4	4	3	4	40	68	37
210045	2	0	1	1	4	3	4	2	4	4	2	3	3	3	3	3	3	3	4	4	4	42	73	35
210046	2	1	1	0	2	2	2	2	2	2	2	2	2	2	2	4	2	2	2	2	2	42	59	37
210047	2	0	1	1	1	3	4	1	2	4	3	4	5	3	2	5	1	2	1	3	1	32	36	44
210048	2	0	0	0	4	3	1	1	5	4	1	3	2	3	3	4	2	2	4	4	5	38	70	28
210049	2	0	0	0	2	3	2	1	5	3	4	2	1	1	2	4	4	4	4	3	3	38	52	57
210050	2	1	1	1	2	2	2	2	3	2	2	1	1	1	1	4	1	1	1	2	3	43	71	39
210051	2	1	0	0	4	3	2	1	5	5	2	1	1	2	2	2	3	3	5	2	4	31	74	37
210052	2	1	0	0	4	4	2	5	5	4	3	3	3	3	3	3	3	3	3	3	3	42	46	37
210053	2	1	1	0	3	4	2	2	3	2	3	4	3	3	3	2	2	2	3	3	4	50	65	50
210054	2	0	0	0	2	2	2	2	2	2	2	2	4	2	2	4	4	4	4	2	2	44	75	35
210055	2	0	1	0	4	4	4	1	5	5	1	2	3	4	4	4	4	4	4	5	5	37	66	33
210056	2	0	0	0	4	4	1	2	5	1	1	1	3	1	3	4	5	5	2	1	1	42	65	41
210057	2	0	1	1	1	1	1	1	2	1	3	1	4	1	2	5	5	5	5	1	2	40	54	38
210058	2	0	0	0	1	1	1	1	2	1	3	1	2	2	2	4	4	4	4	3	3	35	68	40
210059	2	0	1	0	4	3	2	1	3	4	2	4	4	4	4	4	3	4	4	2	4	26	30	44
210060	2	0	0	0	4	4	1	1	4	4	2	4	4	4	4	3	4	4	4	4	4	29	68	40
210061	2	0	0	0	5	5	2	1	5	5	1	1	3	1	1	5	5	5	5	5	5	33	58	36
210062	2	0	0	0	3	2	3	1	4	3	2	4	2	3	3	4	4	4	5	2	4	39	79	33
210063	2	0	1	1	5	5	2	3	5	5	4	3	4	5	3	3	2	3	3	3	2	50	72	32
210064	2	0	0	0	2	2	2	2	2	2	2	2	2	2	2	2	2	2	2	2	2	29	62	35
210065	2	0	1	1	2	2	2	1	3	2	1	2	4	2	2	4	3	3	4	2	4	44	69	34
210066	2	0	1	1	3	2	2	1	3	2	3	2	2	1	2	3	3	4	4	2	2	29	48	36
210067	2	1	1	1	4	4	1	3	4	3	2	1	1	1	1	4	1	1	3	3	3	43	76	42
210068	2	0	0	1	2	2	1	2	4	4	3	4	4	4	4	4	4	4	4	3	4	56	84	45
210069	2	1	0	0	1	1	1	2	5	3	2	1	1	1	3	3	2	2	4	2	1	30	73	34
210070	2	1	0	1	4	4	1	1	4	4	2	3	3	4	2	4	1	1	1	3	4	30	70	33
210072	2	0	1	1	2	3	1	2	4	3	3	2	4	3	4	5	4	3	3	1	2	29	55	45
210073	2	0	0	0	2	2	2	1	4	3	2	4	2	3	3	4	4	4	4	2	3	23	56	41
210074	2	0	0	1	1	1	1	1	4	2	1	1	1	3	3	5	4	4	4	1	4	33	54	44
210075	2	0	1	1	1	1	1	1	4	2	2	2	3	2	2	4	3	4	4	2	4	29	69	35
210076	2	1	0	0	3	4	3	2	2	2	2	2	2	2	2	4	3	3	3	3	3	34	48	45
210078	2	0	1	0	2	2	2	1	4	4	3	2	2	2	2	4	2	4	4	2	4	39	82	37
210079	2	0	1	1	2	2	2	2	3	3	2	3	2	2	2	2	3	3	3	3	3	27	62	34
313001	3	1	0	0	1	1	1	1	5	1	1	1	1	1	1	5	1	1	1	1	5	22	51	44
313002	3	0	1	0	2	1	3	1	4	4	4	2	4	2	2	4	2	2	4	2	2	41	60	42
313003	3	0	0	0	2	2	3	3	2	2	3	3	2	2	2	4	3	2	2	4	4	33	50	30
313004	3	0	0	0	2	1	1	2	4	4	2	1	1	4	3	2	4	5	5	1	1	34	67	72
313005	3	0	0	0	2	3	2	2	3	2	3	2	1	2	3	4	3	3	4	2	3	33	40	41
313006	3	1	1	1	4	2	1	2	3	2	4	3	5	4	4	3	2	4	4	3	4	45	67	37
313007	3	1	1	0	5	2	1	1	5	5	1	5	5	5	5	5	1	1	1	1	3	20	57	37
313008	3	1	1	1	2	2	2	2	4	4	2	4	4	4	2	4	2	2	2	2	2	42	60	24
313009	3	1	0	0	2	2	2	2	3	2	3	4	5	5	3	3	2	2	2	2	4	43	46	46
313010	3	0	1	1	4	4	1	1	4	3	2	1	4	2	2	5	3	4	2	4	4	30	57	50
313011	3	0	1	1	4	3	2	4	4	3	2	3	3	3	2	5	3	3	3	4	4	29	53	33
313012	3	1	0	0	4	4	1	1	4	2	2	1	1	3	4	5	5	3	3	1	4	33	61	39
313013	3	1	1	1	4	3	4	1	2	3	2	2	4	4	3	4	4	4	4	2	4	33	39	47
313014	3	1	0	0	3	4	4	2	4	4	3	1	1	3	1	4	1	1	4	4	4	30	61	37
313015	3	1	1	1	4	4	4	1	4	4	1	1	1	4	1	1	1	4	2	3	4	39	62	37
313016	3	1	0	0	4	4	3	3	4	4	4	3	3	2	4	5	5	5	5	5	4	35	44	43
313017	3	1	1	0	2	1	1	2	4	2	4	2	5	4	4	4	4	4	4	2	2	29	48	41
313018	3	1	1	0	5	1	1	1	5	1	5	1	5	5	5	5	1	1	5	5	5	24	52	41
313019	3	0	1	1	3	2	1	3	4	2	2	2	2	2	2	4	4	4	4	2	3	45	70	41
313020	3	0	0	0	3	1	5	1	1	1	5	5	1	1	1	1	5	5	1	1	1	37	44	46
313021	3	0	0	1	2	4	1	2	2	2	2	4	2	3	4	4	4	4	4	2	4	44	54	41
313022	3	1	1	0	2	2	2	5	3	3	3	3	3	4	4	3	4	4	4	4	3	26	63	38
313023	3	0	0	0	2	4	1	1	1	1	1	1	1	1	1	1	1	1	1	1	1	44	65	50
313024	3	1	0	1	1	1	1	1	4	1	4	4	1	2	1	3	4	4	4	1	1	22	58	42
313025	3	1	1	0	1	1	1	1	2	1	1	1	1	1	1	4	4	4	4	1	2	26	84	33
313026	3	0	0	1	2	2	2	2	2	2	2	2	3	2	2	1	1	2	3	2	1	37	69	34
313027	3	0	1	1	3	3	3	2	5	3	3	2	2	2	3	3	3	2	4	3	4	40	81	18
313028	3	0	0	1	1	2	1	1	5	3	1	2	4	3	3	3	2	2	2	3	4	34	44	38
313029	3	0	1	1	2	2	1	1	4	2	1	2	4	1	1	3	4	4	4	1	1	21	60	56
313030	3	1	0	0	2	1	4	1	4	2	1	1	1	1	3	5	2	1	4	1	1	28	50	34
313031	3	1	1	0	1	1	1	2	4	4	1	3	1	1	1	4	4	4	4	4	4	43	57	38
313032	3	1	0	0	3	3	3	3	3	2	2	4	2	3	4	3	4	3	3	2	2	41	61	38
313033	3	1	1	0	3	4	1	1	1	1	1	1	1	2	1	1	1	1	1	1	1	36	65	48
313034	3	0	0	1	4	4	1	1	1	4	2	2	2	4	5	5	4	4	4	5	5	38	72	32
313035	3	0	0	0	5	5	3	4	4	3	3	1	5	5	5	4	4	4	4	4	4	37	54	29
313036	3	1	0	0	1	1	5	5	4	3	2	1	1	1	1	5	4	3	4	4	4	23	61	38
313037	3	1	0	0	1	1	1	1	4	4	4	5	2	2	2	5	5	5	5	4	4	50	71	48
313038	3	1	0	1	5	5	5	1	5	5	1	2	2	3	3	5	4	3	4	5	5	69	57	38
313039	3	1	1	1	1	1	2	1	4	4	2	2	2	2	2	4	3	3	3	5	5	37	80	37
313040	3	0	0	0	2	2	1	1	4	1	3	1	1	3	1	5	4	4	4	3	3	47	72	39
313041	3	0	1	0	1	1	1	1	5	3	3	1	1	1	3	1	1	1	1	5	5	25	48	42
313042	3	1	1	1	5	5	5	1	5	5	1	1	1	1	1	5	1	1	1	4	4	42	68	29
313043	3	1	1	1	2	1	1	1	4	3	2	1	3	2	2	4	2	2	4	2	2	39	66	36
313044	3	0	1	1	1	1	1	1	2	2	1	1	5	3	2	5	5	5	5	1	2	29	61	42
313045	3	0	1	1	3	3	4	2	5	4	3	2	2	2	2	4	2	2	2	4	3	40	67	37
313046	3	0	0	0	5	5	1	2	4	4	5	1	5	4	4	4	3	3	5	4	3	57	67	36
313047	3	1	1	0	2	2	1	1	2	5	1	2	1	4	1	5	5	5	5	1	3	49	69	37
313048	3	0	1	1	2	3	2	1	4	4	1	3	2	2	1	3	2	2	2	3	4	23	49	31
313049	3	1	1	1	3	2	1	1	4	4	2	4	4	3	3	4	3	4	4	2	3	32	72	34
313050	3	1	0	0	5	2	1	1	1	3	1	1	3	1	3	4	3	4	4	3	4	32	66	37
313051	3	0	1	1	4	2	2	3	4	4	2	4	2	4	4	4	4	4	4	2	4	43	60	37
313052	3	0	1	1	2	1	1	2	4	3	1	2	2	2	4	4	2	4	4	2	4	35	80	31
313053	3	0	1	1	3	3	3	1	4	4	3	1	1	3	4	3	3	3	4	4	4	51	35	55
313054	3	0	0	0	2	2	2	1	4	4	2	3	4	3	2	4	1	1	4	4	4	42	72	42
313055	3	0	0	0	4	4	2	4	4	4	1	2	4	4	4	4	2	3	4	4	4	44	71	31
313056	3	1	0	1	1	1	1	5	5	5	2	5	5	5	5	5	1	5	5	5	5	27	61	35
313057	3	1	0	0	1	1	1	1	1	1	1	1	1	1	1	1	1	1	1	1	1	20	70	36
313058	3	1	0	0	4	3	5	1	4	2	1	1	1	3	3	5	3	3	4	2	4	24	37	40
313059	3	1	1	1	1	1	1	1	1	1	1	1	1	1	1	1	1	1	1	1	1	22	57	42
313060	3	0	1	1	1	1	1	1	3	4	1	5	2	3	3	5	5	5	5	1	4	43	70	43
313061	3	0	1	1	2	3	1	1	3	3	4	2	4	1	2	4	2	4	4	4	4	45	58	32
313062	3	0	1	1	2	5	2	1	5	5	1	3	5	3	3	3	3	5	4	4	3	47	64	42
313063	3	0	1	1	4	1	1	1	5	5	5	1	5	3	2	5	1	1	4	4	4	29	60	39
313064	3	1	1	1	3	3	1	2	4	4	3	5	5	3	3	5	5	5	5	2	4	34	84	32
313065	3	1	1	0	4	4	2	1	4	4	2	2	5	4	3	4	3	3	5	2	4	26	80	25
313066	3	1	1	1	5	4	1	1	4	4	3	2	4	4	3	4	4	3	3	2	2	22	58	39
313067	3	0	1	1	2	2	1	1	4	4	4	4	2	3	2	4	2	2	2	2	3	38	21	43
313068	3	1	0	0	4	4	2	1	4	4	3	1	1	4	4	4	4	4	4	2	4	37	52	36
313069	3	1	0	0	4	4	1	1	5	1	1	1	1	1	3	3	1	5	4	1	5	25	55	25
313070	3	1	0	0	4	4	1	1	4	2	2	3	3	2	2	4	4	4	4	2	2	34	81	22
313071	3	0	1	1	2	2	3	1	4	1	2	2	2	4	2	4	4	4	4	3	3	42	84	24
313072	3	1	1	0	4	4	1	1	5	3	3	1	1	1	1	1	4	4	4	1	4	33	54	43
313073	3	1	1	1	3	3	3	3	3	3	2	4	3	4	4	4	4	4	3	4	4	29	57	42
313074	3	1	1	1	4	2	1	1	1	4	3	3	2	2	4	1	3	3	2	2	3	21	24	45
313075	3	1	1	0	4	5	1	2	2	3	2	3	2	1	2	3	1	1	1	2	3	22	48	51
313076	3	1	1	0	2	2	2	1	4	4	1	4	4	5	5	5	4	4	4	4	4	41	58	30
313077	3	1	1	0	5	5	5	1	4	4	2	1	2	2	3	4	2	3	3	4	4	51	71	42
313078	3	0	1	1	4	2	1	1	5	3	2	1	1	1	3	4	1	1	4	4	4	25	74	26
313079	3	0	0	0	1	1	1	1	3	1	1	1	1	1	1	5	1	1	1	1	1	44	48	47
313080	3	0	0	0	2	1	1	1	4	4	1	1	2	4	2	1	1	1	4	5	5	39	51	39
313081	3	1	1	0	4	2	2	5	3	2	2	4	2	2	2	4	4	4	2	2	2	42	48	42
313082	3	1	1	0	4	4	1	1	1	3	3	1	1	3	3	5	3	3	5	1	5	69	66	34
313083	3	0	0	0	4	4	1	3	3	2	1	1	1	2	2	3	3	3	4	3	3	38	71	32
313084	3	0	0	0	4	4	4	2	5	4	3	2	2	3	4	4	4	4	4	4	4	43	64	37
313085	3	1	1	1	1	1	1	1	4	4	1	4	2	3	3	5	2	2	5	2	2	34	63	39
313086	3	1	1	1	2	3	1	1	2	1	1	1	1	1	1	1	1	1	1	1	1	35	61.4804	42
313087	3	1	0	0	4	3	1	1	3	2	1	3	3	1	2	5	4	4	4	2	2	42	69	39
313088	3	0	0	0	2	1	1	1	2	1	2	1	1	2	1	3	2	4	4	1	1	23	63	38
313089	3	0	1	1	4	2	1	2	5	4	2	1	3	2	3	4	4	2	5	4	5	32	38	45
313090	3	0	0	0	2	3	2	1	4	3	2	4	2	2	3	4	3	3	4	3	4	23	46	44
313091	3	1	0	0	4	2	1	5	5	5	3	4	4	4	4	2	1	1	4	2	4	30	51	45
313092	3	1	1	0	1	1	2	2	4	2	1	2	1	4	4	5	4	4	4	1	2	28	57	44
313093	3	1	1	0	4	4	2	1	1	2	3	2	2	4	4	4	4	4	4	4	4	36	56	39
313094	3	1	1	1	3	3	1	1	5	5	3	3	2	3	2	4	3	3	3	4	5	35	51	39
313095	3	1	0	0	4	2	1	1	5	2	2	5	4	2	2	5	2	2	4	3	3	28	49	47
313096	3	1	1	0	1	1	1	2	5	4	1	1	4	1	2	5	3	3	1	1	3	35	69	35
313097	3	1	0	0	5	5	1	2	2	4	2	1	5	4	4	5	5	5	5	2	2	46	70	32
313098	3	0	1	1	4	4	2	3	4	4	2	4	4	4	4	4	4	4	4	3	3	24	51	47
313099	3	0	0	0	4	4	3	1	3	3	1	2	2	2	2	1	1	4	4	2	4	24	60	34
313100	3	0	1	0	4	4	4	2	2	2	4	2	4	4	4	4	2	2	4	4	2	20	51	38
313101	3	0	0	0	3	5	1	1	1	4	3	1	4	3	4	5	5	5	5	4	4	32	80	40
313102	3	0	1	1	5	5	5	1	3	2	1	1	1	2	5	4	1	1	1	3	3	52	54	41
313103	3	0	1	1	4	4	1	1	3	3	2	2	4	2	2	4	4	4	4	4	4	27	55	51
313104	3	1	0	0	3	1	1	1	4	3	1	4	1	1	1	2	4	1	1	4	4	21	82	27
313105	3	0	1	1	4	3	2	1	4	3	2	3	4	3	3	4	3	4	2	3	4	26	28	45
313106	3	0	1	1	5	5	1	1	5	3	1	2	5	4	4	3	5	3	3	5	4	56	58	38
313107	3	1	1	0	3	3	2	1	4	3	1	2	1	2	2	3	4	4	4	3	3	23	72	34
313108	3	0	1	1	2	2	1	1	5	4	4	4	4	3	4	4	3	4	4	2	4	35	36	45
313109	3	0	1	1	4	4	1	2	5	4	3	4	1	3	3	4	4	4	4	2	4	33	67	30
313110	3	1	1	0	4	4	1	1	3	3	3	2	2	2	2	4	4	4	4	3	2	44	55	35
313111	3	1	0	0	4	3	1	1	4	3	3	1	5	1	2	5	5	5	1	1	5	27	65	40
313112	3	1	1	1	2	2	1	2	4	4	2	4	2	2	2	4	4	4	4	4	4	28	60	35
313113	3	1	1	1	3	2	2	2	4	2	3	3	2	3	3	3	2	2	4	4	3	31	53	46
313114	3	1	1	1	5	5	1	1	5	5	1	1	3	1	2	3	1	1	4	4	5	39	50	51
313115	3	1	1	0	5	5	4	1	5	5	2	2	4	3	4	3	2	2	4	4	4	45	47	44
313116	3	1	1	0	1	3	4	1	3	1	1	1	1	1	1	4	5	5	3	3	3	34	76	23
313117	3	1	0	0	4	4	3	1	3	3	3	2	2	2	3	4	4	4	3	3	3	23	34	54
313118	3	0	1	1	4	4	1	1	3	2	2	2	4	4	2	4	1	1	5	4	5	57	73	37
313119	3	0	1	1	4	3	2	1	4	3	3	3	2	2	3	3	2	4	4	4	3	38	72	41
1619400170	1	1	1	1	3	3	1	4	1	1	2	4	4	1	1	4	3	3	3	1	1	34	76	35
1719070168	1	0	0	0	3	2	2	1	4	2	1	1	3	2	4	1	4	4	4	2	3	28	68	39
1719150036	1	1	1	0	3	3	1	1	2	4	1	4	1	1	1	3	3	5	4	2	4	37	36	41
1719160010	1	0	1	1	3	2	2	1	4	4	1	3	4	4	5	4	4	4	4	5	5	39	52	38
1719160062	1	0	1	1	2	2	1	1	2	2	1	3	2	1	2	4	2	2	4	1	2	29	47	44
1719400102	1	0	1	0	5	2	2	1	4	4	2	2	2	2	2	2	4	4	4	2	4	40	62	39
1819010001	1	1	1	1	4	4	4	2	3	3	3	4	4	4	3	5	4	3	3	3	3	27	57	38
1819010002	1	1	0	0	1	2	1	1	4	4	1	2	3	1	1	5	1	1	1	1	4	24	62	37
1819010003	1	1	0	1	4	4	1	1	4	4	1	1	1	1	1	4	4	4	4	1	3	25	84	32
1819010004	1	1	1	0	4	4	2	1	2	3	1	2	2	2	2	4	4	2	4	4	4	29	48	30
1819010005	1	0	1	0	4	4	2	1	5	4	2	1	3	2	4	5	5	5	4	4	4	32	65	40
1819010006	1	0	1	1	2	1	1	2	5	3	2	2	2	2	3	2	4	3	4	3	4	45	47	37
1819010007	1	0	1	1	1	2	1	1	1	3	2	2	5	2	2	5	2	4	5	1	3	31	54	60
1819010008	1	0	0	1	2	3	2	2	4	4	4	2	4	3	2	4	5	5	5	3	4	35	70	37
1819010009	1	1	0	0	4	4	3	1	4	3	2	1	4	3	2	5	2	2	5	3	3	32	52	49
1819010010	1	1	1	1	2	3	3	1	4	3	2	1	3	1	3	1	1	1	3	4	5	41	81	32
1819010011	1	1	1	0	1	1	1	1	1	1	1	1	3	3	2	2	1	1	1	1	2	22	58	35
1819010012	1	1	0	0	1	3	1	1	5	2	1	1	5	5	1	5	1	1	5	4	1	49	76	40
1819010013	1	0	1	1	2	2	1	1	4	2	3	4	1	3	2	4	4	4	4	2	3	30	80	26
1819010014	1	0	0	0	2	1	1	1	5	5	1	3	1	1	5	5	5	3	5	2	2	40	69	42
1819010015	1	0	1	1	3	2	1	1	5	4	3	3	4	1	2	5	5	5	4	4	4	28	74	34
1819010016	1	0	1	1	1	1	1	2	2	2	2	2	2	2	2	2	2	2	4	2	2	36	22	44
1819010017	1	1	0	0	3	4	2	1	4	4	1	1	2	1	2	4	2	4	4	4	4	21	84	44
1819010018	1	1	0	0	3	3	2	1	5	4	1	3	2	3	3	5	3	4	4	4	4	39	61	42
1819010019	1	1	0	0	4	4	2	1	4	3	2	2	3	2	2	4	2	2	4	3	4	26	62	39
1819010020	1	1	0	1	1	1	1	1	4	3	3	1	1	1	1	5	1	1	1	1	1	24	60	41
1819010021	1	0	0	1	4	4	3	1	3	3	2	2	4	3	3	2	3	3	4	3	4	38	61	37
1819010022	1	0	0	0	4	4	1	2	5	4	1	2	3	3	3	3	5	5	5	4	4	61	56	43
1819010024	1	0	1	1	3	3	1	1	5	4	1	1	3	4	4	4	3	3	3	3	4	35	30	51
1819010025	1	1	0	0	5	5	4	2	5	5	2	1	2	2	2	5	1	1	1	4	4	25	68	32
1819010026	1	0	1	1	4	4	3	1	4	2	4	3	4	2	3	4	3	3	3	3	3	33	80	35
1819010027	1	0	1	1	3	3	1	1	3	3	3	2	4	3	2	4	3	3	2	2	3	21	56	42
1819020001	1	0	1	1	5	1	1	1	1	1	1	1	1	1	1	1	1	1	5	1	1	23	60	43
1819020002	1	0	0	1	2	1	2	1	3	2	1	1	2	1	1	2	1	2	2	2	2	33	78	42
1819020003	1	0	0	0	1	2	1	1	2	4	2	2	2	2	2	3	3	3	4	2	2	33	70	44
1819020004	1	0	0	1	3	3	1	1	3	3	2	1	2	3	3	4	3	3	3	2	4	38	52	43
1819020005	1	1	0	0	1	1	1	1	1	1	1	4	3	1	3	3	1	1	1	1	3	31	63	37
1819020006	1	1	1	1	4	4	4	2	4	2	3	1	2	2	2	4	4	4	4	2	3	28	33	43
1819020007	1	1	0	0	5	5	1	1	5	2	3	1	1	1	2	5	5	5	5	2	3	38	63	30
1819020008	1	1	1	1	2	3	1	1	4	3	3	1	4	1	1	5	4	1	3	2	4	25	47	41
1819020010	1	0	0	0	3	3	3	2	2	2	3	2	2	4	2	4	1	2	3	4	4	33	68	37
1819020011	1	0	0	1	3	3	3	1	4	2	2	2	2	2	2	3	4	4	4	3	3	37	65	41
1819020013	1	0	0	1	2	2	1	1	4	3	4	1	2	1	2	4	4	4	4	4	3	36	72	31
1819020014	1	0	0	0	5	4	3	1	3	4	2	2	5	4	4	4	2	1	2	2	4	20	64	43
1819020015	1	0	1	1	4	4	3	1	4	3	2	1	3	3	4	5	4	4	4	4	4	34	38	43
1819020016	1	0	0	1	4	2	4	2	4	4	4	4	3	3	4	4	2	2	4	3	4	39	48	37
1819020017	1	0	1	1	2	2	1	1	3	2	2	2	2	4	3	4	1	4	2	1	1	37	72	42
1819020018	1	0	0	1	5	5	4	2	5	5	3	3	4	4	4	4	1	4	5	5	5	48	84	36
1819020019	1	0	1	1	4	3	1	2	5	4	3	3	4	2	2	3	4	4	4	2	2	38	64	37
1819020020	1	0	0	0	4	4	1	1	3	3	2	1	1	1	2	4	1	1	5	1	2	41	75	29
1819020021	1	1	1	1	3	2	1	1	2	2	2	2	2	2	2	4	4	4	4	2	2	31	41	49
1819020022	1	1	0	0	1	1	1	1	4	1	3	4	4	2	1	4	1	4	2	1	1	31	51	41
1819020024	1	0	0	1	2	1	1	1	5	1	1	1	2	1	3	4	4	4	4	1	5	29	57	42
1819020025	1	0	1	1	1	1	1	1	2	2	1	1	1	2	2	2	2	2	2	2	2	39	71	51
1819020026	1	0	0	0	2	2	1	1	3	2	3	5	2	4	3	5	5	5	5	1	1	24	84	37
1819020027	1	0	0	0	4	4	3	1	4	4	2	3	4	2	4	4	4	4	4	2	2	46	30	48
1819020028	1	0	1	1	2	5	1	1	4	1	1	1	4	1	1	5	1	2	3	2	4	31	84	33
1819020029	1	0	1	1	4	4	2	3	5	3	1	3	3	2	3	4	4	4	3	3	4	27	65	31
1819020030	1	0	0	1	1	1	1	1	4	2	1	1	1	1	2	2	1	2	1	2	3	31	53	41
1819030079	1	0	0	0	3	2	2	1	4	2	1	1	4	4	2	4	4	4	4	2	2	44	70	36
1819030080	1	0	0	1	1	3	1	1	3	2	1	1	1	2	3	1	2	3	1	1	3	27	48	42
1819030082	1	0	1	0	2	2	1	1	4	2	2	4	4	2	3	4	2	2	2	3	4	31	47	43
1819030083	1	1	0	0	1	1	1	1	3	3	1	2	3	3	3	5	3	4	4	2	2	49	64	46
1819030086	1	1	0	0	4	4	3	1	4	4	4	1	4	4	4	4	4	4	4	4	4	52	84	31
1819030089	1	0	1	0	4	3	3	1	4	3	1	1	2	1	4	1	3	4	4	4	3	33	69	40
1819030090	1	0	1	0	4	3	3	2	4	4	3	2	4	2	2	4	2	2	4	2	4	35	67	42
1819110001	1	1	0	0	4	4	3	2	4	3	2	3	2	3	2	4	4	4	3	4	4	26	66	34
1819110002	1	1	1	1	1	3	2	2	4	2	2	4	1	3	3	5	4	4	4	2	3	35	48	54
1819110003	1	1	0	1	4	4	2	1	3	3	3	2	5	2	2	3	4	4	4	2	3	31	84	34
1819110004	1	1	0	0	1	1	1	1	1	1	1	1	1	1	1	1	1	1	1	1	1	22	31	28
1819110006	1	0	0	1	1	1	1	1	4	2	1	1	1	1	1	1	1	1	1	2	4	25	63	44
1819110007	1	0	0	1	5	5	5	2	5	4	2	1	4	4	3	5	5	5	5	5	5	56	34	40
1819110008	1	0	0	1	2	2	3	1	4	4	4	4	4	4	4	3	4	4	4	3	4	45	71	34
1819110009	1	1	0	0	3	3	3	1	4	4	3	2	4	3	4	4	3	3	4	4	4	43	62	34
1819110010	1	1	0	0	5	2	1	1	4	2	1	1	1	1	1	1	1	4	4	1	4	25	47	42
1819110011	1	1	1	1	4	3	2	1	5	4	4	1	3	2	4	4	3	3	4	3	4	37	59	41
1819110012	1	1	1	1	1	1	2	2	3	2	1	3	3	3	4	4	3	3	3	1	1	41	59	37
1819110013	1	0	0	0	4	2	2	2	2	2	2	1	1	1	2	4	4	3	3	2	3	40	28	41
1819110014	1	0	0	0	2	2	1	1	4	2	1	1	1	1	1	2	1	1	1	1	2	41	69	39
1819110015	1	0	1	1	3	4	2	3	5	4	2	3	4	4	4	4	4	4	4	1	4	46	48	39
1819110016	1	0	0	1	4	4	2	2	4	4	2	2	2	3	3	4	4	2	2	4	4	31	53	33
1819110017	1	1	1	0	1	1	4	1	5	5	5	5	5	5	5	5	5	5	5	5	5	33	76	28
1819110018	1	1	1	1	4	4	1	2	5	2	2	2	2	1	1	4	2	2	4	2	4	27	66	41
1819110019	1	1	1	0	3	4	2	1	4	4	3	2	2	3	4	5	4	4	4	3	4	43	71	27
1819110020	1	1	1	0	1	2	4	1	4	4	1	4	2	2	2	5	1	1	3	3	4	28	84	33
1819110021	1	0	1	0	2	2	2	1	4	3	3	2	2	2	2	3	3	4	4	3	4	35	48	42
1819110022	1	0	0	1	3	2	1	3	3	2	4	1	1	3	4	4	2	2	3	3	2	36	84	42
1819110024	1	0	1	1	1	2	4	2	4	3	2	2	4	2	3	4	3	3	4	3	2	35	68	32
1819110025	1	1	1	0	4	3	1	1	5	3	1	1	1	1	1	3	1	1	1	1	4	25	42	46
1819110026	1	1	0	0	3	2	3	1	3	2	3	3	1	2	2	5	4	4	4	3	4	27	48	33
1819110027	1	1	0	1	2	2	3	1	3	3	3	2	3	2	2	4	3	3	3	2	3	22	59	32
1819110028	1	1	1	1	2	1	1	1	1	1	1	5	2	2	1	5	3	4	5	1	2	31	67	37
1819110029	1	0	0	0	4	4	4	3	3	2	3	2	2	2	3	5	1	1	2	1	1	21	71	40
1819110030	1	0	0	1	4	4	2	1	4	3	1	3	4	3	3	3	2	4	2	2	4	29	46	36
1819110031	1	0	0	0	1	1	1	1	4	5	5	3	5	5	4	5	5	5	5	2	2	27	50	47
1819110032	1	1	0	0	4	4	2	2	4	3	1	5	3	1	1	4	4	4	4	2	5	26	69	33
1819110033	1	1	1	1	4	5	4	1	5	5	4	3	5	3	3	5	3	3	5	5	5	44	64	35
1819110034	1	1	0	0	2	2	3	5	5	3	1	1	2	2	1	5	4	5	5	4	4	34	71	36
1819110035	1	1	1	1	4	2	2	1	1	5	2	1	2	4	4	5	4	4	3	1	2	27	49	39
1819390036	1	1	0	0	1	1	1	1	4	2	1	1	2	1	4	5	2	4	4	1	4	23	48	36
1819390037	1	1	1	0	3	3	2	1	3	2	2	3	3	2	2	2	3	4	4	1	3	27	53	35
1819390038	1	1	0	0	4	4	4	1	4	4	1	1	2	2	2	4	2	2	2	2	4	26	64	42
1819390039	1	1	0	0	1	1	1	1	4	4	3	1	1	2	2	4	4	4	4	1	3	33	60	46
1819390040	1	0	0	0	3	4	2	1	2	2	2	2	3	2	4	3	4	4	4	2	3	32	83	38
1819390041	1	0	1	1	5	4	2	1	5	5	5	5	5	4	4	5	5	5	5	3	5	36	56	44
1819390042	1	0	1	1	4	5	1	1	4	3	3	4	4	4	4	4	4	4	4	2	3	41	60	36
1819390043	1	0	0	0	2	3	5	1	5	3	1	1	1	4	2	5	4	4	3	4	4	25	45	35
1819390044	1	1	0	1	3	2	4	2	3	3	3	4	2	3	4	4	3	3	4	3	3	33	81	41
1819390045	1	1	0	0	3	4	2	3	4	4	2	2	4	2	3	4	2	2	3	3	3	49	62	44
1819390046	1	1	1	0	2	4	4	1	5	4	2	2	5	4	4	5	4	4	4	4	5	30	68	34
1819390047	1	1	0	0	2	4	1	1	5	5	5	5	5	5	3	5	5	5	5	2	2	29	72	48
1819390048	1	0	0	1	2	4	3	1	4	2	2	2	4	3	3	4	4	4	4	2	4	37	72	42
1819390049	1	0	1	1	2	2	1	1	3	2	1	4	2	2	1	4	4	4	4	2	2	39	72	40
1819390050	1	0	0	0	5	5	1	2	5	5	3	5	5	4	5	5	5	5	5	4	5	34	72	31
1819390051	1	0	0	1	2	3	1	1	5	3	1	3	1	2	1	4	5	5	5	3	4	20	45	59
1819390052	1	1	0	0	4	2	1	1	4	2	2	1	4	1	2	5	1	2	5	2	4	31	66	41
1819390053	1	1	1	1	3	2	1	1	5	4	1	4	1	4	2	4	4	4	4	4	4	38	55	26
1819390054	1	1	1	1	5	5	5	1	5	5	3	1	3	1	1	4	4	4	4	4	4	35	80	37
1819390055	1	1	0	0	4	4	5	1	5	3	2	2	1	1	1	1	4	4	4	3	4	23	82	31
1819390056	1	1	1	0	2	2	1	1	2	1	3	2	2	2	4	4	2	2	2	2	4	27	53	41
1819480001	1	0	1	1	1	1	1	1	4	2	1	1	1	4	3	4	2	2	2	2	2	28	61	35
1819480002	1	0	0	1	4	2	2	2	3	2	2	4	4	3	4	4	4	4	2	3	3	48	48	42
1819480003	1	0	0	1	3	5	4	1	5	5	2	1	1	1	1	5	5	5	5	5	5	30	66	44
1819480004	1	0	0	1	2	2	1	1	4	3	1	3	4	2	3	2	4	2	3	1	2	25	24	34
1819480005	1	1	0	0	2	4	1	1	4	4	3	1	1	3	4	3	3	3	4	1	2	33	73	30
1819480006	1	1	0	0	3	3	2	1	4	2	2	4	2	4	4	2	2	3	3	2	2	24	48	42
1819480007	1	1	0	0	2	2	2	4	2	2	3	2	4	2	3	3	3	3	3	3	3	36	58	40
1819480008	1	1	1	0	2	1	1	1	4	1	1	1	3	1	1	4	3	1	1	3	5	26	71	41
1819480009	1	0	1	1	3	4	2	3	4	4	2	4	4	4	4	4	4	4	4	3	4	39	65	31
1819480010	1	0	1	1	4	3	1	1	4	3	3	2	3	4	4	5	4	5	5	3	3	43	46	46
1819480011	1	0	0	0	5	3	1	1	3	2	1	3	1	1	4	4	1	1	4	1	4	20	67	35
1819480012	1	0	0	0	4	4	1	1	4	4	3	1	5	2	5	5	5	5	2	2	4	36	39	46
1819480013	1	0	1	1	3	4	1	1	4	3	3	2	2	3	4	4	5	5	4	3	2	39	48	58
1819480014	1	0	0	0	1	2	3	1	4	4	1	2	3	2	2	4	4	4	3	5	3	45	42	42
1819480015	1	0	1	1	1	1	1	1	3	3	1	1	1	1	1	2	1	3	1	1	2	33	59	39
1819480016	1	0	0	1	3	2	1	3	3	4	3	1	2	3	3	4	4	4	4	3	4	45	84	35
1819480017	1	1	0	1	2	2	2	2	4	4	3	2	3	3	3	2	2	2	3	4	4	34	79	25
1819480018	1	1	0	1	4	4	3	1	4	4	4	3	2	2	2	4	4	4	2	3	4	34	72	39
1819480019	1	1	0	1	4	4	2	1	5	4	3	3	4	2	1	3	3	3	4	2	4	33	67	39.3
1819480020	1	1	0	0	4	4	3	2	4	4	2	2	3	4	3	4	3	4	4	4	4	44	65	32
1819480021	1	0	1	0	3	4	2	1	4	4	4	2	2	2	2	4	3	3	4	3	4	39	67	42
1819480022	1	0	0	0	5	4	1	1	4	3	4	1	1	1	2	4	3	2	4	4	4	40	49	30
1819480023	1	0	0	0	2	2	1	1	5	5	3	1	2	2	4	5	4	4	5	4	5	34	58	49
1819480024	1	0	1	1	4	4	1	1	4	4	2	2	2	3	1	4	4	4	4	2	4	30	41	34
1819480025	1	1	1	1	4	1	1	1	3	1	1	1	1	1	2	4	3	5	4	2	4	42	56	54
1819480026	1	1	0	1	4	3	4	1	5	4	2	1	1	3	3	3	2	2	5	4	5	41	30	42
1819480027	1	0	0	1	4	4	2	2	5	4	3	4	3	4	4	4	4	4	4	2	5	44	69	41
1819480028	1	0	1	1	2	2	1	1	4	3	2	2	4	2	2	4	4	3	4	2	3	25	56	45
1819480029	1	0	1	1	1	2	1	1	4	1	1	1	1	1	1	1	1	4	3	1	1	29	70	39
1819480031	1	0	1	0	4	3	2	1	3	2	2	1	1	1	4	4	2	2	5	3	4	28	60	42
1819480032	1	0	0	0	4	4	2	3	5	4	1	2	2	4	2	4	3	4	4	4	5	31	73	38
1819480033	1	0	1	1	5	5	2	2	5	5	3	1	1	3	3	5	5	5	5	4	5	36	62	43
1819480034	1	0	1	1	4	3	4	2	5	4	1	2	4	2	2	5	4	5	4	3	3	35	64	38
1819480035	1	1	0	0	5	2	2	2	4	5	1	3	2	4	5	5	4	4	5	4	5	50	70	30
1819480036	1	1	0	0	3	3	2	1	4	3	2	5	4	5	2	5	5	5	5	3	4	57	76	31
1819480038	1	1	1	0	4	3	1	1	2	3	2	2	3	3	2	4	3	3	4	2	3	31	57	36
1819480039	1	0	1	0	2	2	4	1	4	4	1	2	3	4	4	4	2	2	5	3	4	49	37	49
1819480040	1	0	0	0	1	2	1	1	4	1	2	1	2	2	3	4	1	4	1	1	2	31	45	50
1819480041	1	0	0	0	2	4	1	1	5	3	1	1	1	1	5	4	4	3	3	4	5	40	59	43
1819480042	1	0	0	0	4	3	1	1	5	4	4	2	4	4	4	4	5	5	5	2	1	39	62	42
1819480043	1	0	0	0	5	5	3	1	5	4	1	5	2	5	5	4	4	4	2	5	5	38	75	41
1819480044	1	0	1	0	3	3	2	1	4	4	2	4	4	4	4	4	5	5	5	3	4	39	69	36
1819480045	1	0	1	1	4	4	2	1	5	4	2	3	3	4	3	2	4	4	5	5	5	41	67	40
1819480046	1	0	1	1	2	2	2	1	4	3	1	1	1	3	2	3	2	3	2	3	3	46	48	41
1819480047	1	1	1	1	4	4	4	2	5	5	2	2	3	4	4	4	4	4	4	5	5	50	72	41
1819480048	1	1	1	0	4	4	2	2	3	3	1	4	4	3	4	4	2	2	4	2	3	54	38	41
1819480049	1	1	1	0	1	2	1	1	3	4	4	4	4	4	4	3	4	4	4	1	3	30	36	50
1819480050	1	1	0	0	4	4	1	4	4	4	1	5	4	4	3	4	4	4	5	3	4	32	64	40
1819480051	1	0	1	1	1	1	1	1	4	4	2	2	4	2	2	4	2	2	4	1	2	31	68	42
1819480052	1	0	0	0	2	2	1	1	5	3	1	2	2	1	2	5	5	5	5	4	4	56	82	33
1819480053	1	0	0	1	2	3	2	1	4	2	1	2	1	3	3	4	5	5	5	2	4	35	69	35
1819480054	1	0	1	1	2	4	2	1	4	3	3	3	3	3	4	4	4	4	4	4	4	37	66	37
1819480055	1	1	0	1	4	4	4	2	4	3	3	1	4	3	4	4	4	4	4	3	4	31	59	39
1819480056	1	1	0	0	3	4	3	1	4	4	4	3	3	3	4	4	4	4	4	4	4	28	44	50
1819480057	1	0	1	1	2	4	1	1	4	4	3	2	5	4	4	5	5	5	5	4	4	25	25	45
1819480058	1	0	1	1	3	1	2	1	4	4	3	4	4	4	3	2	2	4	4	4	4	27	54	40
1819480059	1	0	1	0	2	3	1	2	4	2	1	4	3	4	4	5	3	2	4	4	4	39	64	38
1819480060	1	0	1	1	1	2	1	1	5	2	1	4	2	1	1	4	4	4	4	2	4	36	51	42
1819480061	1	0	1	1	1	1	1	1	2	1	3	2	4	2	2	3	2	2	2	1	1	27	63	38
1819480062	1	0	1	1	2	2	2	1	1	2	4	2	2	1	1	4	3	3	4	1	4	35	70	32
1819480063	1	0	0	0	4	2	3	1	4	2	1	4	2	4	3	5	4	4	4	2	4	47	84	27
1819480064	1	0	1	0	4	2	1	3	5	5	1	3	4	2	2	5	1	4	5	5	5	52	63	35
1819480065	1	1	0	0	2	2	1	1	4	1	1	1	1	5	1	5	2	2	5	4	4	34	66	49
1819480066	1	1	0	0	5	5	1	3	5	5	3	1	3	3	3	5	3	3	5	4	5	41	52	44
1819480067	1	1	1	0	2	1	1	1	5	2	1	3	1	1	1	4	4	4	1	2	4	41	70	36
1819480068	1	1	0	1	3	3	2	1	3	3	4	2	2	2	2	3	3	3	3	3	4	36	73	38
1819480069	1	0	1	1	4	4	1	1	4	4	2	2	4	3	3	4	4	4	5	4	5	47	56	30
1819480070	1	0	1	1	2	1	1	1	3	2	1	2	5	2	2	4	1	1	1	1	2	27	64	46
1819480071	1	0	1	1	4	4	1	2	3	4	1	1	4	4	4	3	4	4	4	3	3	33	12	43
1819480072	1	0	0	1	1	3	1	1	4	4	1	1	4	3	2	4	4	4	4	2	3	33	53	40
1819480073	1	1	1	0	2	2	1	1	4	3	2	5	3	3	3	4	3	4	4	3	4	26	72	37
1819480075	1	1	0	0	5	5	2	1	5	5	3	3	5	5	5	5	5	5	5	4	4	54	59	43
1819480076	1	0	0	0	2	2	1	1	4	4	3	2	2	3	4	4	3	2	4	4	4	37	48	34
1819480078	1	0	1	1	4	4	2	1	5	5	2	1	4	4	3	4	2	2	4	3	5	30	47	43
1819480087	1	0	0	1	5	5	1	3	3	2	1	5	2	4	5	5	5	5	5	2	5	51	67	34
1819480088	1	0	0	1	4	3	1	1	4	3	2	2	3	1	5	2	2	3	4	3	4	26	56	40
1919480030	1	0	0	1	2	2	1	1	2	1	2	3	1	1	1	4	4	4	4	1	2	36	34	41
Note: Grade: 1=Freshman, 2=Sophomore, 3=Junior; Gender: 0=Female, 1=Male; Family Origin: 0=Rural, 1=City; One Child Family: 0=Yes, 1=No; M1-M17: item data of Mobile Phone Addiction Index Scale (MPAI) Scale; CES-D: the score of Center for Epidemiologic Studies Depression Scale; PSSS: the score of Perceived Social Support Scale; PSS: the score of Perceived Stress Scale.
